# Supplementary material for: What Can Be Learned by Knowing Only the Amino Acid Composition of Proteins?
Source: Int J Mol Sci. 2024 Dec 21;25(24):13680. doi: 10.3390/ijms252413680 (PMC11676433; doi:10.3390/ijms252413680)
Supplement: Supplementary file 1 [file ijms-25-13680-s001.zip]

Archive with 2 entries (2 files):
- supl_distrib.xlsx
- supl_r-value.xlsx
