# Supplementary material for: What Can Be Learned by Knowing Only the Amino Acid Composition of Proteins?
Source: Int J Mol Sci. 2024 Dec 21;25(24):13680. doi: 10.3390/ijms252413680 (PMC11676433; doi:10.3390/ijms252413680)
Supplement: Supplementary file 1 [file ijms-25-13680-s001.zip › supl_distrib.xlsx]

## Sheet: one_ac
																				C	M	F	I	L	V	W	Y	A	G	T	S	Q	N	E	D	H	R	K	P
																			Homo sapiens	0.788386	0.693768	0.591915	0.44281	0.356545	0.497286	0.649788	0.942536	0.392303	0.424113	0.74021	0.515807	0.59116	0.649859	0.373675	0.564504	0.832156	0.482637	0.386266	0.447575
																			Mus musculus	0.694634	0.801817	0.667762	0.548128	0.406686	0.531633	0.634581	0.866584	0.448454	0.477072	0.638746	0.414872	0.600792	0.674025	0.514114	0.708422	0.787746	0.542409	0.393995	0.432719
																			Drosophila melanogaster	0.434548	0.341205	0.496609	0.381284	0.236498	0.266813	0.122823	0.326424	0.137672	0.32063	0.315045	0.512729	0.261447	0.307347	0.342044	0.373072	0.248978	0.210084	0.330567	0.439017
																			Arabidopsis thaliana	0.180688	0.1939	0.265656	0.21758	0.175549	0.312783	0.143956	0.401229	0.313428	0.47131	0.238279	0.317454	0.292578	0.148641	0.200245	0.19819	0.276161	0.239369	0.212288	0.215014
																			comparison with normal distribution (reviewed)
																				C	M	F	I	L	V	W	Y	A	G	T	S	Q	N	E	D	H	R	K	P
																			Homo sapiens	2.34814	0.946763	0.638756	0.303361	0.340918	0.260772	1.5014	0.599898	0.758367	0.915574	0.899193	0.721231	0.954144	0.212037	0.607638	0.322336	1.09223	0.885451	0.535849	1.17994
																			Mus musculus	1.93378	0.953329	0.679386	0.376757	0.375039	0.274305	1.42554	0.662991	0.755839	0.887037	0.691431	0.594297	0.883656	0.287168	0.670572	0.47957	0.813411	0.832872	0.564788	1.08749
																			Drosophila melanogaster	2.44598	1.07849	0.817462	0.367922	0.388798	0.457691	1.89434	0.656863	0.927909	1.2094	0.960539	0.728897	1.35446	0.84144	0.617929	0.486468	1.0678	0.898859	0.943119	1.01046
																			Arabidopsis thaliana	2.30602	1.00207	0.539969	0.316786	0.290174	0.289523	1.26747	0.472025	0.519137	0.862327	0.696065	0.525425	1.15102	0.748192	0.523027	0.545514	0.837792	0.786878	0.701905	1.24168
																			Saccharomyces cerevisiae	2.09468	1.57304	0.891032	0.442717	0.392061	0.632418	2.0888	0.712815	1.14016	0.658647	1.21733	0.908532	1.37053	0.534982	0.578534	0.542329	0.94223	1.18915	0.627911	0.745123
																			Escherichia coli	2.4442	1.18386	1.1104	0.82826	0.464132	0.484584	1.671	0.803881	0.34116	0.30276	0.988935	0.853287	0.547863	0.947156	0.50934	0.576776	0.908716	0.474414	1.01992	0.638869
																			Bacillus subtilis	3.34987	1.07931	0.954265	0.549869	0.444404	0.307873	2.34064	0.8589	0.204364	0.314419	0.50858	0.510098	0.971964	0.887714	0.713561	0.597184	0.805134	0.535984	0.801541	0.470204
																																						I

## Sheet: human_proteome
	C	M	F	I	L	V	W	Y	A	G	T	S	Q	N	E	D	H	R	K	P			C	M	F	I	L	V	W	Y	A	G	T	S	Q	N	E	D	H	R	K	P			C	M	F	I	L
0.005	16.2377	8.58546	3.5167	3.71807	0.422397	0.540275	42.6375	8.75737	0.55501	0.284872	0.530452	0.137525	1.02652	5.05894	0.938114	1.83202	8.37917	0.55501	2.00884	0.854617		average	0.0253783	0.0228997	0.0381802	0.0434526	0.101152	0.0599515	0.0131522	0.0279152	0.0719948	0.0673085	0.0518582	0.0802851	0.0461125	0.0345555	0.0674721	0.0452436	0.0258113	0.0580994	0.0569452	0.0622318		0.005	11.2673	9.62116	3.97061	3.52294	0.101096
0.015	32.0923	35.6385	10.0491	9.0275	0.373281	1.31631	38.1532	20.9725	0.692534	1.09528	1.54715	0.304519	4.3222	12.8094	2.54912	5.19155	25.167	1.71415	4.87721	2.4165		standard deviation	0.0261111	0.0109801	0.0178481	0.0209239	0.0308704	0.0195531	0.00941469	0.0151524	0.0275903	0.029809	0.0183366	0.0272552	0.0203825	0.015572	0.0295004	0.0175692	0.0136891	0.0240755	0.0286777	0.032045		0.015	14.1182	28.0481	9.61712	7.56386	0.263109
0.025	26.4244	34.6169	20.6434	14.3713	0.397839	3.87033	13.8016	30.0295	1.73379	3.00589	5.31434	0.923379	11.9695	21.444	4.81336	11.6208	36.7289	5.22593	8.9833	5.46169		Skewness	6.68977	1.33906	0.767437	1.04048	0.29313	0.252064	1.84138	2.46702	1.03786	3.31854	3.18127	1.65635	6.1697	0.407472	1.15918	0.583963	1.62135	1.73538	1.13447	1.9703		0.025	15.277	35.6745	17.0177	12.9237	0.616544
0.035	11.9253	14.4303	24.7642	18.2957	0.825147	8.27112	3.96857	23.1238	5.24558	7.77505	14.8379	2.32318	22.3035	25.8743	6.89096	18.6444	18.9735	12.2888	13.0845	13.3988		without amino acid N	597	29	230	210	68	59	1343	435	73	35	58	19	93	291	97	183	504	70	124	77		0.035	14.2757	19.7966	22	17.5724	1.30083
0.045	5.37819	4.56778	19.4155	19.4843	1.80255	16.3409	1.0609	10.8939	10.9136	14.0864	25.609	5.57466	25.2063	19.9067	10.8595	24.5629	5.90864	19.8035	15.1228	18.2859		without amino acid %	0.0293222	0.00142436	0.0112967	0.0103143	0.00333988	0.00289784	0.0659627	0.0213654	0.00358546	0.00171906	0.00284872	0.000933202	0.00456778	0.0142927	0.00476424	0.00898821	0.0247544	0.00343811	0.00609037	0.00378193		0.045	11.5202	4.79292	20.7785	19.0143	2.47119
0.055	3.00589	1.36051	10.7318	15.5697	3.58546	21.2475	0.250491	4.05697	16.2868	17.4312	26.4882	11.1542	17.1709	9.49902	15.2407	20.9627	2.15128	20.5943	15.4028	16.4882		-																						0.055	8.02828	0.506277	14.3374	16.3731	4.22686
0.065	2.03831	0.481336	5.30452	9.66601	6.36051	19.9116	0.0834971	1.29175	17.5933	17.0039	14.4401	16.7338	8.99804	3.54617	16.7682	10.5845	1.37525	15.8006	12.9077	12.9322																								0.065	4.83154	0.0233321	7.22765	11.2198	6.50965
0.075	0.898821	0.196464	3.08448	5.24558	9.49411	14.1159	0.024558	0.515717	14.779	14.2043	6.49804	17.9813	4.3664	1.21316	14.499	3.9833	0.825147	10.0393	9.93615	9.03242																								0.075	2.51102	0.000469135	2.66189	6.11847	9.02663
0.085	0.481336	0.0638507	1.50786	2.34774	12.5639	7.78487	0.00982318	0.12279	11.5275	9.8723	2.41159	15.0246	2.0776	0.442043	10.0393	1.48821	0.284872	5.69745	6.33595	5.94794																								0.085	1.12698	4.11547e-06	0.716227	2.65524	11.2699
0.095	0.397839	0.0147348	0.594303	1.23772	14.6022	4.08153	0	0.0834971	7.36739	5.92338	1.01179	11.169	1.16896	0.108055	6.43418	0.559921	0.103143	3.4332	4.34676	4.3664																								0.095	0.436799	1.57514e-08	0.140792	0.916996	12.669
0.105	0.206287	0.0196464	0.235756	0.599214	13.8703	1.59136	0.00491159	0.00982318	4.67583	3.68861	0.520629	7.06287	0.52554	0.0589391	3.65422	0.196464	0.024558	1.69941	2.5442	3.11886																								0.105	0.146201	2.63024e-11	0.0202197	0.25202	12.8232
0.115	0.112967	0.00982318	0.0687623	0.235756	11.3507	0.55501	0	0.0147348	3.19745	2.18075	0.250491	4.6169	0.378193	0.0343811	2.40177	0.18664	0.0294695	1.13949	1.60609	2.22986																								0.115	0.0422589	1.91625e-14	0.00212147	0.0551194	11.6862
0.125	0.117878	0.00982318	0.0491159	0.0982318	8.61984	0.211198	0	0.0147348	1.85658	1.14931	0.142436	2.63261	0.12279	0	1.67485	0.0687623	0.024558	0.682711	1.00688	1.65029																								0.125	0.0105484	6.09094e-18	0.000162618	0.00959351	9.58913
0.135	0.0491159	0.00491159	0.024558	0.0442043	5.73183	0.0933202	0	0.0196464	1.30648	0.623772	0.0736739	1.66503	0.137525	0	1.13458	0.0442043	0.00982318	0.451866	0.653242	1.17878																								0.135	0.00227383	8.44687e-22	9.10679e-06	0.00132878	7.08456
0.145	0.0491159	0	0	0.024558	4.00295	0.0294695	0	0.00491159	0.839882	0.43222	0.0687623	0.997053	0.0392927	0	0.785855	0.0147348	0	0.250491	0.437132	0.810413																								0.145	0.000423282	5.11075e-26	3.7259e-07	0.000146465	4.71275
0.155	0.0442043	0	0	0.00982318	2.47053	0.0147348	0	0.00491159	0.496071	0.235756	0.0442043	0.545187	0.0343811	0	0.417485	0.00982318	0	0.147348	0.240668	0.505894																								0.155	6.8046e-05	1.34912e-30	1.11369e-08	1.28474e-05	2.82269
0.165	0.0196464	0	0.00491159	0.00982318	1.45874	0.00982318	0	0.00491159	0.3389	0.201375	0.0589391	0.392927	0.0392927	0.00491159	0.225933	0.00982318	0	0.152259	0.132613	0.412574																								0.165	9.44661e-06	1.55381e-35	2.432e-10	8.96812e-07	1.52223
0.175	0.0196464	0	0.00491159	0.00491159	0.943026	0.00982318	0	0.00491159	0.171906	0.108055	0.024558	0.176817	0.0294695	0	0.196464	0.0196464	0	0.117878	0.142436	0.284872																								0.175	1.13253e-06	7.80763e-41	3.88e-12	4.98184e-08	0.739138
0.185	0.0294695	0	0	0	0.476424	0.00491159	0	0	0.152259	0.103143	0.0294695	0.181729	0.024558	0	0.171906	0.00491159	0.00491159	0.0687623	0.0294695	0.162083																								0.185	1.17254e-07	1.71167e-46	4.52239e-14	2.20233e-09	0.323145
0.195	0.0343811	0	0	0.00491159	0.294695	0	0	0.024558	0.0884086	0.0785855	0.0294695	0.0884086	0.024558	0	0.108055	0.00982318	0	0.0343811	0.0540275	0.127701																								0.195	1.04834e-08	1.63719e-52	3.85097e-16	7.74777e-11	0.127203
0.205	0.0343811	0	0	0	0.147348	0	0	0.00982318	0.0736739	0.0540275	0.0196464	0.0736739	0	0	0.0442043	0	0.00491159	0.0392927	0.0294695	0.0834971																								0.205	8.09434e-10	6.83211e-59	2.39575e-18	2.16908e-12	0.0450843
0.215	0.0196464	0	0	0	0.0736739	0	0	0	0.0196464	0.0442043	0.0147348	0.0736739	0.00491159	0	0.0343811	0	0.00491159	0.00982318	0.0294695	0.0540275																								0.215	5.3971e-11	1.24391e-65	1.08888e-20	4.83255e-14	0.0143873
0.225	0.00491159	0	0	0	0.0687623	0	0	0.00982318	0.0491159	0.0196464	0	0.0442043	0.00491159	0	0.0343811	0	0	0.0196464	0.0147348	0.024558																								0.225	3.10771e-12	9.88102e-73	3.61563e-23	8.56801e-16	0.00413393
0.235	0.00982318	0	0	0	0.024558	0	0.00491159	0.00982318	0.0196464	0.0294695	0	0.0343811	0	0	0.024558	0	0	0.00491159	0.00982318	0.0147348																								0.235	1.54533e-13	3.42446e-80	8.77117e-26	1.20889e-17	0.00106948
0.245	0.0196464	0	0	0	0.00982318	0	0	0.00982318	0	0.0687623	0.0147348	0.0392927	0	0	0.0147348	0.00491159	0	0.00982318	0.0147348	0.0147348																								0.245	6.63595e-15	5.17798e-88	1.55453e-28	1.35737e-19	0.000249122
0.255	0.0294695	0	0	0	0.0147348	0	0	0.00491159	0.00491159	0.0294695	0	0.00491159	0.00491159	0	0.00982318	0	0	0.00491159	0	0.024558																								0.255	2.46086e-16	3.41591e-96	2.01282e-31	1.21286e-21	5.22491e-05
0.265	0.024558	0	0	0	0	0	0	0	0.00982318	0.024558	0	0.0147348	0.00491159	0	0.00491159	0	0	0	0.0147348	0.00982318																								0.265	7.8808e-18	9.83173e-105	1.90406e-34	8.62439e-24	9.86672e-06
0.275	0.0294695	0	0	0	0	0	0	0	0	0.0491159	0	0.00491159	0	0	0.00982318	0	0	0	0.0147348	0																								0.275	2.17949e-19	1.23462e-113	1.3159e-37	4.88032e-26	1.67762e-06
0.285	0	0	0	0	0	0	0	0	0	0.0442043	0	0.00491159	0.00491159	0	0	0	0	0	0.0147348	0.0196464																								0.285	5.20525e-21	6.76413e-123	6.64408e-41	2.19771e-28	2.56829e-07
0.295	0.0147348	0	0	0	0.00491159	0	0	0	0	0.0196464	0.00491159	0	0.00491159	0	0	0	0	0	0	0.00982318																								0.295	1.07357e-22	1.61685e-132	2.45083e-44	7.87584e-31	3.54014e-08
0.305	0.0147348	0	0	0	0	0	0	0	0.00491159	0.0147348	0	0.00491159	0	0	0.00491159	0	0	0	0	0.00491159																								0.305	1.91213e-24	1.68618e-142	6.60478e-48	2.24608e-33	4.39364e-09
0.315	0.0147348	0	0	0	0.00491159	0	0	0	0	0.024558	0	0	0	0	0.00491159	0	0	0.00491159	0.00491159	0																								0.315	2.94107e-26	7.67217e-153	1.30038e-51	5.09751e-36	4.90972e-10
0.325	0.0785855	0	0	0	0	0	0	0.00491159	0	0.00982318	0	0	0	0	0	0	0	0	0	0																								0.325	3.90658e-28	1.52303e-163	1.87047e-55	9.20648e-39	4.93989e-11
0.335	0.00982318	0	0	0	0	0	0	0	0	0.00982318	0.00491159	0.00491159	0	0	0	0	0	0	0	0.00982318																								0.335	4.48113e-30	1.3191e-174	1.96562e-59	1.32322e-41	4.47512e-12
0.345	0.0147348	0	0	0	0	0	0	0	0	0.00491159	0.00491159	0	0	0	0	0	0	0	0	0.00491159																								0.345	4.43895e-32	4.98455e-186	1.50909e-63	1.51347e-44	3.65023e-13
0.355	0.0392927	0	0	0	0	0	0	0	0	0.00982318	0	0	0	0	0	0	0	0	0	0.00491159																								0.355	3.79729e-34	8.21772e-198	8.46443e-68	1.37758e-47	2.68079e-14
0.365	0.0343811	0	0	0	0	0	0	0	0	0.00982318	0	0	0	0	0	0	0	0	0	0.00491159																								0.365	2.80522e-36	5.91091e-210	3.46855e-72	9.97851e-51	1.77269e-15
0.375	0.0147348	0	0	0	0	0	0	0	0	0.00491159	0	0	0	0	0	0	0	0	0	0.0196464																								0.375	1.78963e-38	1.85496e-222	1.0384e-76	5.75197e-54	1.05544e-16
0.385	0.0147348	0	0	0	0.00491159	0	0	0	0	0.0147348	0	0	0	0	0.00491159	0	0	0	0	0.0147348																								0.385	9.85961e-41	2.53977e-235	2.27118e-81	2.63858e-57	5.65794e-18
0.395	0.00982318	0	0	0	0	0	0	0	0	0.00491159	0	0	0	0	0	0	0	0.00491159	0	0.0147348																								0.395	4.69091e-43	1.51716e-248	3.62915e-86	9.63224e-61	2.73094e-19
0.405	0	0	0	0	0	0	0	0	0	0	0	0	0	0	0	0	0	0	0	0																								0.405	1.92733e-45	3.95408e-262	4.23667e-91	2.79826e-64	1.18684e-20
0.415	0.00491159	0	0	0	0	0	0	0	0	0	0	0.00491159	0	0	0	0	0	0	0	0																								0.415	6.83841e-48	4.49612e-276	3.61338e-96	6.4692e-68	4.64411e-22
0.425	0	0	0	0	0	0	0	0	0	0.00491159	0	0	0	0	0	0	0	0	0	0																								0.425	2.09535e-50	2.23053e-290	2.25148e-101	1.19019e-71	1.63621e-23
0.435	0	0	0	0	0	0	0	0	0	0.00491159	0	0	0	0	0	0	0	0	0	0																								0.435	5.54444e-53	4.82788e-305	1.02492e-106	1.74256e-75	5.19044e-25
0.445	0	0	0	0	0	0	0	0	0	0	0	0	0	0	0	0	0	0	0	0																								0.445	1.26695e-55	0	3.40865e-112	2.0303e-79	1.48251e-26
0.455	0	0	0	0	0	0	0	0	0	0	0	0	0	0	0	0	0	0	0	0																								0.455	2.50014e-58	0	8.28209e-118	1.8825e-83	3.81255e-28
0.465	0	0	0	0	0	0	0	0	0	0.00491159	0	0	0	0	0	0	0	0	0	0																								0.465	4.26058e-61	0	1.47016e-123	1.38904e-87	8.82803e-30
0.475	0	0	0	0	0	0	0	0	0	0	0	0	0	0	0	0	0	0.00491159	0	0																								0.475	6.2701e-64	0	1.90659e-129	8.15635e-92	1.84051e-31
0.485	0	0	0	0	0	0	0	0	0	0	0	0	0	0	0	0	0	0	0	0																								0.485	7.96859e-67	0	1.80642e-135	3.81137e-96	3.45495e-33
0.495	0	0	0	0.00491159	0	0	0	0	0	0	0	0	0	0	0.00491159	0	0	0	0	0																								0.495	8.74559e-70	0	1.25039e-141	1.41732e-100	5.83946e-35
0.505	0	0	0	0	0	0	0	0	0	0	0	0	0	0	0	0	0	0	0	0																								0.505	8.28892e-73	0	6.32328e-148	4.19431e-105	8.88651e-37
0.515	0	0	0	0	0	0	0	0	0	0	0	0	0	0	0	0	0	0	0	0																								0.515	6.78435e-76	0	2.33617e-154	9.87767e-110	1.21764e-38
0.525	0	0	0	0	0	0	0	0	0	0	0	0	0	0	0	0	0	0	0	0																								0.525	4.79534e-79	0	6.30574e-161	1.85119e-114	1.50221e-40
0.535	0	0	0	0	0	0	0	0	0	0	0	0	0	0	0	0	0	0	0	0																								0.535	2.92706e-82	0	1.24347e-167	2.76091e-119	1.66868e-42
0.545	0	0	0	0	0	0	0	0	0	0	0	0	0	0	0	0	0	0	0	0																								0.545	1.54292e-85	0	1.79143e-174	3.27685e-124	1.66894e-44
0.555	0	0	0	0	0	0	0	0	0	0.00491159	0	0	0	0	0	0	0	0	0	0																								0.555	7.02358e-89	0	1.88552e-181	3.09501e-129	1.50293e-46
0.565	0	0	0	0	0	0	0	0	0	0	0	0	0	0	0	0	0	0	0	0																								0.565	2.76104e-92	0	1.44988e-188	2.32634e-134	1.2186e-48
0.575	0	0	0	0	0	0	0	0	0	0	0	0	0	0	0	0	0	0	0	0																								0.575	9.37324e-96	0	8.14518e-196	1.39151e-139	8.89642e-51
0.585	0	0	0	0	0	0	0	0	0	0	0	0	0	0	0	0	0	0	0	0																								0.585	2.74794e-99	0	3.343e-203	6.62371e-145	5.84783e-53
0.595	0	0	0	0	0	0	0	0	0	0	0.00491159	0	0	0	0	0	0	0	0	0																								0.595	6.95705e-103	0	1.0024e-210	2.50912e-150	3.46101e-55
0.605	0	0	0	0	0	0	0	0	0	0	0	0	0	0	0	0	0	0	0	0																								0.605	1.52105e-106	0	2.19588e-218	7.56385e-156	1.84433e-57
0.615	0	0	0	0	0	0	0	0	0	0	0	0	0	0	0	0	0	0	0	0																								0.615	2.87187e-110	0	3.51437e-226	1.81455e-161	8.84914e-60
0.625	0	0	0	0	0	0	0	0	0	0	0	0	0	0	0	0	0	0	0	0																								0.625	4.68259e-114	0	4.10916e-234	3.46415e-167	3.82289e-62
0.635	0	0	0	0	0	0	0	0	0	0	0	0	0	0	0	0	0	0	0	0																								0.635	6.59338e-118	0	3.51015e-242	5.26294e-173	1.487e-64
0.645	0	0	0	0	0	0	0	0	0	0	0	0	0	0	0	0	0	0	0	0																								0.645	8.01737e-122	0	2.19062e-250	6.36302e-179	5.20782e-67
0.655	0	0	0	0	0	0	0	0	0	0	0	0	0	0	0	0	0	0	0	0																								0.655	8.41892e-126	0	9.9879e-259	6.12211e-185	1.64221e-69
0.665	0	0	0	0	0	0	0	0	0	0	0	0	0	0	0	0	0	0	0	0																								0.665	7.63452e-130	0	3.32698e-267	4.68751e-191	4.66263e-72
0.675	0	0	0	0	0	0	0	0	0	0	0	0.00491159	0	0	0	0	0	0	0	0																								0.675	5.97872e-134	0	8.09642e-276	2.85618e-197	1.19196e-74
0.685	0	0	0	0	0	0	0	0	0	0	0	0	0	0	0	0	0	0	0	0																								0.685	4.0433e-138	0	1.43947e-284	1.38495e-203	2.74358e-77
0.695	0	0	0	0	0	0	0	0	0	0	0	0	0	0	0	0	0	0	0	0																								0.695	2.36137e-142	0	1.86974e-293	5.34421e-210	5.68593e-80
0.705	0	0	0	0	0	0	0	0	0	0	0	0	0	0	0	0	0	0	0	0																								0.705	1.19095e-146	0	1.7743e-302	1.64111e-216	1.061e-82
0.715	0	0	0	0	0	0	0	0	0	0	0	0	0	0	0	0	0	0	0	0																								0.715	5.1871e-151	0	0	4.01045e-223	1.7826e-85
0.725	0	0	0	0	0	0	0	0	0	0	0	0	0	0	0	0	0	0	0	0																								0.725	1.951e-155	0	0	7.79925e-230	2.69663e-88
0.735	0	0	0	0	0	0	0	0	0	0	0	0	0	0	0	0	0	0	0	0																								0.735	6.33708e-160	0	0	1.20702e-236	3.67296e-91
0.745	0	0	0	0	0	0	0	0	0	0.00491159	0	0	0	0	0	0	0	0	0	0																								0.745	1.77755e-164	0	0	1.48656e-243	4.50443e-94
0.755	0	0	0	0	0	0	0	0	0	0	0	0	0	0	0	0	0	0	0	0																								0.755	4.30584e-169	0	0	1.45697e-250	4.97382e-97
0.765	0	0	0	0	0	0	0	0	0	0	0	0	0	0	0	0	0	0	0	0																								0.765	9.00727e-174	0	0	1.13638e-257	4.94503e-100
0.775	0	0	0	0	0	0	0	0	0	0	0	0	0	0	0	0	0	0	0	0																								0.775	1.62716e-178	0	0	7.05338e-265	4.42665e-103
0.785	0	0	0	0	0	0	0	0	0	0	0	0	0	0	0	0	0	0	0	0																								0.785	2.53845e-183	0	0	3.48398e-272	3.56787e-106
0.795	0	0	0	0	0	0	0	0	0	0	0	0	0	0	0	0	0	0	0	0																								0.795	3.41985e-188	0	0	1.36948e-279	2.58923e-109
0.805	0	0	0	0	0	0	0	0	0	0	0	0	0	0	0	0	0	0	0	0																								0.805	3.97875e-193	0	0	4.28392e-287	1.69184e-112
0.815	0	0	0	0	0	0	0	0	0	0	0	0	0	0	0	0	0	0	0	0																								0.815	3.9975e-198	0	0	1.06642e-294	9.9535e-116
0.825	0	0	0	0	0	0	0	0	0	0	0	0	0	0	0	0	0	0	0	0																								0.825	3.46841e-203	0	0	2.11261e-302	5.27254e-119
0.835	0	0	0	0	0	0	0	0	0	0	0	0	0	0	0	0	0	0	0	0																								0.835	2.5988e-208	0	0	0	2.51474e-122
0.845	0	0	0	0	0	0	0	0	0	0	0	0	0	0	0	0	0	0	0	0																								0.845	1.68158e-213	0	0	0	1.07992e-125
0.855	0	0	0	0	0	0	0	0	0	0	0	0	0	0	0	0	0	0	0	0																								0.855	9.39642e-219	0	0	0	4.17561e-129
0.865	0	0	0	0	0	0	0	0	0	0	0	0	0	0	0	0	0	0	0	0																								0.865	4.53428e-224	0	0	0	1.4537e-132
0.875	0	0	0	0	0	0	0	0	0	0	0	0	0	0	0	0	0	0	0	0																								0.875	1.88954e-229	0	0	0	4.55678e-136
0.885	0	0	0	0	0	0	0	0	0	0	0	0	0	0	0	0	0	0	0	0																								0.885	6.79993e-235	0	0	0	1.28608e-139
0.895	0	0	0	0	0	0	0	0	0	0	0	0	0	0	0	0	0	0	0	0																								0.895	2.11326e-240	0	0	0	3.26819e-143
0.905	0	0	0	0	0	0	0	0	0	0	0	0	0	0	0	0	0	0	0	0																								0.905	5.67158e-246	0	0	0	7.47779e-147
0.915	0	0	0	0	0	0	0	0	0	0	0	0	0	0	0	0	0	0	0	0																								0.915	1.31448e-251	0	0	0	1.54052e-150
0.925	0	0	0	0	0	0	0	0	0	0	0	0	0	0	0	0	0	0	0	0																								0.925	2.63092e-257	0	0	0	2.85751e-154
0.935	0	0	0	0	0	0	0	0	0	0	0	0	0	0	0	0	0	0	0	0																								0.935	4.54738e-263	0	0	0	4.77241e-158
0.945	0	0	0	0	0	0	0	0	0	0	0	0	0	0	0	0	0	0	0	0																								0.945	6.78759e-269	0	0	0	7.17652e-162
0.955	0	0	0	0	0	0	0	0	0	0	0	0	0	0	0	0	0	0	0	0																								0.955	8.74925e-275	0	0	0	9.7167e-166
0.965	0	0	0	0	0	0	0	0	0	0	0	0	0	0	0	0	0	0	0	0																								0.965	9.7393e-281	0	0	0	1.18454e-169
0.975	0	0	0	0	0	0	0	0	0	0	0	0	0	0	0	0	0	0	0	0																								0.975	9.36236e-287	0	0	0	1.3002e-173
0.985	0	0	0	0	0	0	0	0	0	0	0	0	0.00491159	0	0	0	0	0	0	0																								0.985	7.7722e-293	0	0	0	1.28499e-177
0.995	0	0	0	0	0	0	0	0	0	0	0	0	0	0	0	0	0	0	0	0																								0.995	5.5719e-299	0	0	0	1.14344e-181
[truncated: 15 more columns]

## Sheet: Mus_musculus
	C	M	F	I	L	V	W	Y	A	G	T	S	Q	N	E	D	H	R	K	P			C	M	F	I	L	V	W	Y	A	G	T	S	Q	N	E	D	H	R	K	P			C	M	F	I	L
0.005	16.9509	6.74079	2.5147	2.05483	0.256127	0.308516	42.4996	6.71168	0.279411	0.261948	0.448222	0.116421	0.87898	2.88142	0.465685	1.05361	7.77694	0.465685	1.32138	0.774201		average	0.0234736	0.0231483	0.0384707	0.0436757	0.101779	0.0618074	0.0130185	0.0283591	0.0711926	0.0659178	0.0524386	0.0804639	0.0459147	0.0349509	0.068032	0.0475149	0.0251342	0.0574363	0.0571873	0.0600843		0.005	13.0695	8.70783	3.35114	2.76289	0.0565295
0.015	33.9892	35.6482	9.01682	7.59066	0.197916	0.675243	38.745	21.1537	0.395832	0.785843	1.1875	0.337622	3.66727	11.4675	1.67647	3.32965	25.211	1.33302	3.48099	2.57291		standard deviation	0.0193741	0.0106105	0.0169524	0.0192708	0.0292141	0.0185893	0.00954169	0.0143995	0.0249895	0.0271991	0.0165381	0.0258837	0.0185796	0.0143665	0.0278272	0.0170607	0.012234	0.0224088	0.0265472	0.0296412		0.015	18.7133	27.9972	9.02484	6.84209	0.165693
0.025	26.7361	36.7193	20.8161	15.1406	0.366727	2.88725	13.9938	31.4395	1.30974	2.74754	4.29594	0.826591	11.84	23.0281	3.85936	9.44176	38.6809	4.8373	8.16695	5.71046		Skewness	4.97035	1.67539	0.801609	0.731941	0.376822	0.256526	5.66454	2.19489	1.22222	3.18354	1.41963	1.01076	1.71137	0.497195	1.25504	0.936174	1.99626	2.27346	1.22671	2.45232		0.025	20.5277	37.0307	17.162	12.944	0.431961
0.035	11.2579	14.9019	26.4393	20.496	0.593748	7.10751	3.69637	23.4996	4.84312	7.5732	13.7726	2.20618	23.1213	28.7619	6.90378	17.405	19.7625	12.0088	13.1207	12.7947		without amino acid N	476	13	96	83	30	40	1110	216	37	26	48	12	58	112	48	91	353	45	57	51		0.035	17.2516	20.1489	23.045	18.7068	1.00161
0.045	4.72088	4.12713	19.844	20.3446	1.37959	14.8728	0.809127	10.9727	10.344	14.5643	25.9386	5.48344	26.2472	20.5076	11.3511	26.3578	5.59986	20.1059	16.1767	18.7555		without amino acid %	0.0277082	0.000756738	0.00558822	0.00483148	0.00174632	0.00232842	0.0646138	0.0125735	0.00215379	0.00151348	0.00279411	0.000698527	0.00337622	0.00651959	0.00279411	0.00529717	0.0205483	0.00261948	0.003318	0.00296874		0.045	11.1075	4.51005	21.8507	20.6531	2.06571
0.055	2.40992	1.14093	10.8563	16.0021	3.02695	21.5146	0.186274	4.06892	17.0673	18.9999	27.3473	10.7573	17.2362	8.69666	16.1302	23.2086	1.70557	21.9396	16.9859	17.9929																								0.055	5.47898	0.415293	14.6297	17.4191	3.78924
0.065	1.44362	0.372548	5.71628	9.85506	6.06555	22.0036	0.0232842	1.29228	19.7625	17.9754	15.9031	15.7634	8.56278	3.12591	18.0045	11.6596	0.704348	17.3235	14.5818	13.9997																								0.065	2.07053	0.0157315	6.9165	11.2233	6.18229
0.075	0.71599	0.209558	2.8465	4.59864	9.57564	15.1522	0.0291053	0.506432	15.9672	14.4013	6.5778	18.7089	4.13295	0.98958	14.6341	4.587	0.285232	10.0646	10.117	9.32534																								0.075	0.599464	0.000245148	2.30897	5.52416	8.97141
0.085	0.535538	0.0640317	1.18168	2.21782	12.9984	8.62099	0.00582106	0.168811	11.7818	9.63386	2.40992	15.193	2.06066	0.366727	10.1228	1.7405	0.157169	5.34955	6.47302	5.71046																								0.085	0.132966	1.57155e-06	0.544289	2.07714	11.5794
0.095	0.424937	0.0116421	0.465685	0.943012	15.3909	4.27848	0	0.093137	7.32872	5.96077	1.07108	11.386	1.03615	0.1106	6.18779	0.553001	0.0349264	2.78829	3.70219	4.41236																								0.095	0.0225953	4.14447e-09	0.0905987	0.596652	13.2931
0.105	0.291053	0.0291053	0.203737	0.477327	14.4712	1.65318	0	0.0116421	4.54625	2.89307	0.471506	7.85843	0.465685	0.0291053	3.75458	0.232842	0.0232842	1.56587	2.35753	2.53798																								0.105	0.00294167	4.49627e-12	0.0106487	0.130927	13.5731
0.115	0.145527	0.0116421	0.0582106	0.122242	12.2242	0.651959	0	0.00582106	2.35171	1.5484	0.203737	4.74416	0.308516	0.0116421	2.45067	0.174632	0.0116421	0.902264	1.21078	1.72303																								0.115	0.000293404	2.00668e-15	0.00088379	0.0219478	12.3266
0.125	0.133884	0.0116421	0.0116421	0.0640317	8.458	0.157169	0	0.0116421	1.59497	0.902264	0.145527	2.84068	0.157169	0.0116421	1.53094	0.0756738	0.0116421	0.471506	0.861517	1.25735																								0.125	2.24201e-05	3.68422e-19	5.17945e-05	0.00281065	9.95693
0.135	0.0232842	0.00582106	0	0.0291053	5.75703	0.0640317	0	0	0.867338	0.488969	0.093137	1.66482	0.098958	0.00582106	1.21078	0.0582106	0.00582106	0.285232	0.454043	0.809127																								0.135	1.31252e-06	2.78263e-23	2.14338e-06	0.000274965	7.15353
0.145	0.0232842	0	0	0.0174632	3.70219	0.0116421	0	0	0.675243	0.314337	0.0465685	0.809127	0.0349264	0.00582106	0.628675	0.0523895	0.0116421	0.168811	0.366727	0.390011																								0.145	5.88673e-08	8.64586e-28	6.26318e-08	2.05494e-05	4.57119
0.155	0.0291053	0	0.00582106	0.0116421	2.37499	0.0116421	0	0	0.343443	0.232842	0.0174632	0.454043	0.0291053	0	0.320158	0.0174632	0	0.093137	0.197916	0.355085																								0.155	2.02274e-09	1.1051e-32	1.29232e-09	1.17321e-06	2.59808
0.165	0.0174632	0	0.0116421	0.0116421	1.23989	0.0116421	0	0.00582106	0.133884	0.151348	0.0174632	0.285232	0.0291053	0	0.244485	0.0116421	0.00582106	0.0582106	0.1106	0.209558																								0.165	5.32479e-11	5.81084e-38	1.8829e-11	5.1169e-08	1.31337
0.175	0.0291053	0	0.0116421	0	0.745096	0.0116421	0	0.00582106	0.1106	0.0698527	0.0174632	0.192095	0.0174632	0	0.174632	0.00582106	0	0.0698527	0.133884	0.209558																								0.175	1.0739e-12	1.25695e-43	1.93716e-13	1.70487e-09	0.590526
0.185	0.0174632	0	0	0	0.558822	0.00582106	0	0.00582106	0.0873159	0.0640317	0.00582106	0.116421	0.0116421	0	0.0814948	0.0116421	0	0.0407474	0.0232842	0.093137																								0.185	1.65929e-14	1.1185e-49	1.40729e-15	4.3394e-11	0.236159
0.195	0.00582106	0.00582106	0	0.00582106	0.238663	0	0	0.00582106	0.0698527	0.0523895	0.0116421	0.0756738	0.0232842	0	0.093137	0.00582106	0	0.0407474	0.0523895	0.116421																								0.195	1.96418e-16	4.09449e-56	7.21911e-18	8.43764e-13	0.0840006
0.205	0.0232842	0	0	0.00582106	0.180453	0	0	0	0.0291053	0.0349264	0	0.0407474	0.0116421	0	0.0523895	0	0	0.0232842	0.0116421	0.0523895																								0.205	1.7813e-18	6.16602e-63	2.61495e-20	1.25333e-14	0.0265751
0.215	0.00582106	0	0	0	0.0698527	0	0	0.00582106	0.0291053	0.0465685	0	0.0291053	0	0	0.0291053	0	0	0.00582106	0.0232842	0.0291053																								0.215	1.23763e-20	3.8199e-70	6.68843e-23	1.42222e-16	0.00747793
0.225	0.00582106	0	0	0.00582106	0.0640317	0	0	0.0116421	0.0291053	0.0116421	0.00582106	0.0232842	0.0116421	0	0.0174632	0.00582106	0	0.00582106	0.00582106	0.0116421																								0.225	6.58782e-23	9.7351e-78	1.20799e-25	1.23287e-18	0.00187155
0.235	0	0	0	0	0.0174632	0	0	0.00582106	0.00582106	0.0291053	0	0.0349264	0	0	0.0174632	0	0	0.0116421	0.00582106	0																								0.235	2.68653e-25	1.02064e-85	1.54059e-28	8.16442e-21	0.000416616
0.245	0.00582106	0	0	0.00582106	0.0232842	0	0.00582106	0	0	0.0291053	0	0.00582106	0.00582106	0	0.0174632	0.00582106	0.00582106	0.00582106	0.00582106	0																								0.245	8.39343e-28	4.40195e-94	1.38736e-31	4.13034e-23	8.24868e-05
0.255	0.00582106	0	0	0	0.00582106	0	0	0.0174632	0.0232842	0.0291053	0	0.00582106	0	0	0	0	0	0.00582106	0.00582106	0.0116421																								0.255	2.00903e-30	7.81016e-103	8.8221e-35	1.59624e-25	1.4526e-05
0.265	0	0	0	0	0.0116421	0	0	0	0	0.0349264	0	0.0116421	0.00582106	0	0.00582106	0	0	0.00582106	0	0.0174632																								0.265	3.68408e-33	5.70056e-112	3.96128e-38	4.71267e-28	2.27522e-06
0.275	0.00582106	0	0	0	0	0	0	0	0	0.0465685	0.00582106	0.0116421	0	0	0.00582106	0	0.00582106	0	0.0232842	0.00582106																								0.275	5.17573e-36	1.71166e-121	1.25597e-41	1.06289e-30	3.16966e-07
0.285	0	0	0	0	0	0	0	0	0.00582106	0.0116421	0	0	0	0	0	0	0	0	0.0116421	0.00582106																								0.285	5.57073e-39	2.11426e-131	2.81193e-45	1.83132e-33	3.92751e-08
0.295	0.00582106	0	0	0	0	0	0	0	0.0116421	0.0116421	0	0	0	0	0.00582106	0.00582106	0	0	0.00582106	0.0116421																								0.295	4.59357e-42	1.07434e-141	4.4454e-49	2.41042e-36	4.32848e-09
0.305	0	0	0	0	0.00582106	0	0	0	0	0.00582106	0	0.00582106	0	0	0	0	0	0	0	0.0174632																								0.305	2.90193e-45	2.24578e-152	4.96246e-53	2.42368e-39	4.24294e-10
0.315	0	0	0	0	0	0	0	0	0	0	0	0	0	0	0.00582106	0	0	0	0.00582106	0.0291053																								0.315	1.4045e-48	1.93124e-163	3.91169e-57	1.86171e-42	3.69924e-11
0.325	0.0174632	0	0	0	0	0	0	0	0	0	0	0	0	0	0	0	0	0	0	0																								0.325	5.20778e-52	6.83196e-175	2.17727e-61	1.09245e-45	2.86862e-12
0.335	0	0	0	0	0	0	0	0	0	0	0	0	0.00582106	0	0	0	0	0	0	0																								0.335	1.47939e-55	9.94254e-187	8.55736e-66	4.89717e-49	1.97855e-13
0.345	0	0	0	0	0	0	0	0	0.00582106	0	0	0	0	0	0.00582106	0	0	0	0	0																								0.345	3.21967e-59	5.95239e-199	2.37492e-70	1.67704e-52	1.21376e-14
0.355	0	0	0	0	0	0	0	0	0	0.0174632	0	0.0116421	0	0	0	0	0	0.0116421	0	0																								0.355	5.36832e-63	1.46598e-211	4.65413e-75	4.38726e-56	6.62271e-16
0.365	0	0	0	0	0	0	0	0	0	0.0116421	0.00582106	0	0	0	0	0	0	0	0	0																								0.365	6.85746e-67	1.48527e-224	6.44034e-80	8.76795e-60	3.21404e-17
0.375	0	0	0	0	0	0	0	0	0	0.0116421	0	0	0	0	0.00582106	0	0	0	0	0																								0.375	6.71098e-71	6.19051e-238	6.29303e-85	1.33862e-63	1.38733e-18
0.385	0.00582106	0	0	0	0	0	0	0	0	0	0	0	0	0	0	0	0	0	0	0.00582106																								0.385	5.03161e-75	1.06142e-251	4.34201e-90	1.56124e-67	5.32629e-20
0.395	0	0	0	0	0	0	0.00582106	0	0	0.00582106	0	0	0	0	0	0	0	0.00582106	0	0.0174632																								0.395	2.89019e-79	7.48676e-266	2.11545e-95	1.39103e-71	1.81879e-21
0.405	0.00582106	0	0	0	0	0	0	0	0	0.00582106	0	0	0	0	0	0	0	0	0	0																								0.405	1.27187e-83	2.1724e-280	7.27773e-101	9.46792e-76	5.524e-23
0.415	0.0116421	0	0	0	0	0	0	0	0	0.0116421	0	0	0	0	0	0	0	0	0	0.0116421																								0.415	4.28803e-88	2.59316e-295	1.76795e-106	4.92298e-80	1.49224e-24
0.425	0	0	0	0	0	0	0	0	0	0.0116421	0	0	0	0	0.00582106	0	0	0	0	0.0116421																								0.425	1.10757e-92	0	3.03266e-112	1.95549e-84	3.58541e-26
0.435	0	0	0	0	0	0	0	0	0	0	0	0	0	0	0	0	0	0	0	0.00582106																								0.435	2.1917e-97	0	3.67332e-118	5.93384e-89	7.66217e-28
0.445	0	0	0	0	0	0	0	0	0	0	0	0	0	0	0	0	0	0	0	0.00582106																								0.445	3.3227e-102	0	3.14177e-124	1.37553e-93	1.4564e-29
0.455	0	0	0	0	0	0	0	0	0	0	0	0	0	0	0	0	0	0	0	0																								0.455	3.85921e-107	0	1.89745e-130	2.4359e-98	2.46218e-31
0.465	0	0	0	0	0	0	0	0	0	0.00582106	0	0	0	0	0	0	0	0	0	0																								0.465	3.43403e-112	0	8.09183e-137	3.29535e-103	3.70233e-33
0.475	0	0	0	0	0	0	0	0	0	0	0	0	0	0	0	0	0	0	0	0																								0.475	2.34103e-117	0	2.43671e-143	3.40562e-108	4.95159e-35
0.485	0	0	0	0	0	0	0	0	0	0	0	0	0	0	0	0	0	0	0	0																								0.485	1.22267e-122	0	5.18134e-150	2.68872e-113	5.89017e-37
0.495	0	0	0	0	0	0	0	0	0	0	0	0	0	0	0	0	0	0	0	0																								0.495	4.89225e-128	0	7.77966e-157	1.62162e-118	6.23196e-39
0.505	0	0	0	0	0	0	0	0	0	0	0	0	0	0	0	0	0	0	0	0																								0.505	1.49971e-133	0	8.24822e-164	7.47147e-124	5.86456e-41
0.515	0	0	0	0	0	0	0	0	0	0	0	0	0	0	0	0	0	0	0	0																								0.515	3.5221e-139	0	6.17505e-171	2.62976e-129	4.90863e-43
0.525	0	0	0	0	0	0	0	0	0	0	0	0	0	0	0	0	0	0	0	0																								0.525	6.33717e-145	0	3.26438e-178	7.071e-135	3.65426e-45
0.535	0	0	0	0	0	0	0	0	0	0	0	0	0	0	0	0	0	0	0	0																								0.535	8.73549e-151	0	1.21855e-185	1.45244e-140	2.41965e-47
0.545	0	0	0	0	0	0	0	0	0	0	0	0	0	0	0	0	0	0.00582106	0	0																								0.545	9.22523e-157	0	3.21192e-193	2.27914e-146	1.42501e-49
0.555	0	0	0	0	0	0	0	0	0	0.00582106	0	0	0	0	0	0	0	0	0	0																								0.555	7.46389e-163	0	5.97815e-201	2.7321e-152	7.46448e-52
0.565	0	0	0	0	0	0	0	0	0	0	0	0	0	0	0	0	0	0	0	0																								0.565	4.62648e-169	0	7.85688e-209	2.50193e-158	3.47772e-54
0.575	0	0	0	0	0	0	0	0	0	0	0	0	0	0	0	0	0	0	0	0																								0.575	2.19703e-175	0	7.29145e-217	1.75028e-164	1.44113e-56
0.585	0	0	0	0	0	0	0	0	0	0	0	0	0	0	0	0	0	0	0	0																								0.585	7.99314e-182	0	4.77814e-225	9.35393e-171	5.3116e-59
0.595	0	0	0	0	0	0	0	0	0	0	0	0	0	0	0	0	0	0	0	0																								0.595	2.22791e-188	0	2.21097e-233	3.81887e-177	1.74125e-61
0.605	0	0	0	0	0	0	0	0	0	0	0	0	0	0	0	0	0	0	0	0																								0.605	4.75747e-195	0	7.2242e-242	1.19105e-183	5.07706e-64
0.615	0	0	0	0	0	0	0	0	0	0	0	0	0	0	0	0	0	0	0	0																								0.615	7.78309e-202	0	1.66677e-250	2.83776e-190	1.31667e-66
0.625	0	0	0	0	0	0	0	0	0	0	0	0	0	0	0	0	0	0	0	0																								0.625	9.75499e-209	0	2.71546e-259	5.16509e-197	3.03707e-69
0.635	0	0	0	0	0	0	0	0	0	0	0	0	0	0	0	0	0	0	0	0																								0.635	9.36697e-216	0	3.12386e-268	7.18179e-204	6.23085e-72
0.645	0	0	0	0	0	0	0	0	0	0	0	0	0	0	0	0	0	0	0	0																								0.645	6.8908e-223	0	2.53758e-277	7.62854e-211	1.13698e-74
0.655	0	0	0	0	0	0	0	0	0	0	0	0	0	0	0	0	0	0	0	0																								0.655	3.88364e-230	0	1.45556e-286	6.19019e-218	1.84533e-77
0.665	0	0	0	0	0	0	0	0	0	0	0	0	0	0	0	0	0	0	0	0																								0.665	1.67689e-237	0	5.89547e-296	3.83725e-225	2.66384e-80
0.675	0	0	0	0	0	0	0	0	0	0	0	0	0	0	0	0	0	0	0	0																								0.675	5.54715e-245	0	1.68612e-305	1.81715e-232	3.42024e-83
0.685	0	0	0	0	0	0	0	0	0	0	0	0	0	0	0	0	0	0	0	0																								0.685	1.40583e-252	0	0	6.57376e-240	3.90587e-86
0.695	0	0	0	0	0	0	0	0	0	0	0	0	0	0	0	0	0	0	0	0																								0.695	2.72957e-260	0	0	1.81673e-247	3.96729e-89
0.705	0	0	0	0	0	0	0	0	0	0	0	0	0	0	0	0	0	0	0	0																								0.705	4.06025e-268	0	0	3.8355e-255	3.58413e-92
0.715	0	0	0	0	0	0	0	0	0	0	0	0	0	0	0	0	0	0	0	0																								0.715	4.62711e-276	0	0	6.18596e-263	2.87997e-95
0.725	0	0	0	0	0	0	0	0	0	0	0	0	0	0	0	0	0	0	0	0																								0.725	4.03985e-284	0	0	7.62159e-271	2.05829e-98
0.735	0	0	0	0	0	0	0	0	0	0	0	0	0	0	0	0	0	0	0	0																								0.735	2.7022e-292	0	0	7.17362e-279	1.30839e-101
0.745	0	0	0	0	0	0	0	0	0	0	0	0	0	0	0	0	0	0	0	0																								0.745	1.38474e-300	0	0	5.15803e-287	7.39747e-105
0.755	0	0	0	0	0	0	0	0	0	0	0	0	0	0	0	0	0	0	0	0																								0.755	0	0	0	2.83324e-295	3.72e-108
0.765	0	0	0	0	0	0	0	0	0	0	0	0	0	0	0	0	0	0	0	0																								0.765	0	0	0	1.18888e-303	1.66386e-111
0.775	0	0	0	0	0	0	0	0	0	0	0	0	0	0	0	0	0	0	0	0																								0.775	0	0	0	0	6.61918e-115
0.785	0	0	0	0	0	0	0	0	0	0	0	0	0	0	0	0	0	0	0	0																								0.785	0	0	0	0	2.3421e-118
0.795	0	0	0	0	0	0	0	0	0	0	0	0	0	0	0	0	0	0	0	0																								0.795	0	0	0	0	7.37091e-122
0.805	0	0	0	0	0	0	0	0	0	0	0	0	0	0	0	0	0	0	0	0																								0.805	0	0	0	0	2.06324e-125
0.815	0	0	0	0	0	0	0	0	0	0	0	0	0	0	0	0	0	0	0	0																								0.815	0	0	0	0	5.13682e-129
0.825	0	0	0	0	0	0	0	0	0	0	0	0	0	0	0	0	0	0	0	0																								0.825	0	0	0	0	1.1375e-132
0.835	0	0	0	0	0	0	0	0	0	0	0	0	0	0	0	0	0	0	0	0																								0.835	0	0	0	0	2.24039e-136
0.845	0	0	0	0	0	0	0	0	0	0	0	0	0	0	0	0	0	0	0	0																								0.845	0	0	0	0	3.92471e-140
0.855	0	0	0	0	0	0	0	0	0	0	0	0	0	0	0	0	0	0	0	0																								0.855	0	0	0	0	6.11515e-144
0.865	0	0	0	0	0	0	0	0	0	0	0	0	0	0	0	0	0	0	0	0																								0.865	0	0	0	0	8.47462e-148
0.875	0	0	0	0	0	0	0	0	0	0	0	0	0	0	0	0	0	0	0	0																								0.875	0	0	0	0	1.04459e-151
0.885	0	0	0	0	0	0	0	0	0	0	0	0	0	0	0	0	0	0	0	0																								0.885	0	0	0	0	1.14522e-155
0.895	0	0	0	0	0	0	0	0	0	0	0	0	0	0	0	0	0	0	0	0																								0.895	0	0	0	0	1.11672e-159
0.905	0	0	0	0	0	0	0	0	0	0	0	0	0	0	0	0	0	0	0	0																								0.905	0	0	0	0	9.68528e-164
0.915	0	0	0	0	0	0	0	0	0	0	0	0	0	0	0	0	0	0	0	0																								0.915	0	0	0	0	7.47128e-168
0.925	0	0	0	0	0	0	0	0	0	0	0	0	0	0	0	0	0	0	0	0																								0.925	0	0	0	0	5.12616e-172
0.935	0	0	0	0	0	0	0	0	0	0	0	0	0	0	0	0	0	0	0	0																								0.935	0	0	0	0	3.12826e-176
0.945	0	0	0	0	0	0	0	0	0	0	0	0	0	0	0	0	0	0	0	0																								0.945	0	0	0	0	1.69796e-180
0.955	0	0	0	0	0	0	0	0	0	0	0	0	0	0	0	0	0	0	0	0																								0.955	0	0	0	0	8.19721e-185
0.965	0	0	0	0	0	0	0	0	0	0	0	0	0	0	0	0	0	0	0	0																								0.965	0	0	0	0	3.51981e-189
0.975	0	0	0	0	0	0	0	0	0	0	0	0	0	0	0	0	0	0	0	0																								0.975	0	0	0	0	1.34427e-193
0.985	0	0	0	0	0	0	0	0	0	0	0	0	0	0	0	0	0	0	0	0																								0.985	0	0	0	0	4.56631e-198
0.995	0	0	0	0	0	0	0	0	0	0	0	0	0	0	0	0	0	0	0	0																								0.995	0	0	0	0	1.37962e-202
[truncated: 15 more columns]

## Sheet: Drosophila_melanogaster
	C	M	F	I	L	V	W	Y	A	G	T	S	Q	N	E	D	H	R	K	P			C	M	F	I	L	V	W	Y	A	G	T	S	Q	N	E	D	H	R	K	P			C	M	F	I	L
0.005	24.11	4.77346	2.40022	0.755124	0.21575	0.512406	54.9083	3.9644	0.134844	0.242718	0.404531	0.242718	1.15965	0.809061	1.10572	0.809061	7.98274	1.05178	0.539374	1.15965		average	0.019463	0.0258312	0.0386635	0.0514232	0.0930813	0.0604723	0.0106406	0.031442	0.0747678	0.0626198	0.0536844	0.0760311	0.0488914	0.0459444	0.0631833	0.052544	0.0256613	0.0555652	0.0597811	0.0503089		0.005	15.2135	7.63435	3.77781	0.940528	0.0917762
0.015	38.9159	27.616	10.356	2.48112	0.296656	0.701187	33.1176	16.1543	0.404531	0.916936	1.48328	0.566343	3.5329	2.64293	1.53722	2.72384	24.973	1.726	1.726	3.55987		standard deviation	0.020391	0.0122193	0.0178546	0.0185565	0.0276996	0.0188855	0.0081887	0.0146654	0.0268859	0.0293049	0.0180499	0.0274145	0.0236233	0.0160655	0.0251634	0.0187278	0.013486	0.0214738	0.026843	0.0225674		0.015	19.1016	22.0419	9.28395	3.13193	0.271014
0.025	23.7325	38.781	20.685	7.52427	0.512406	2.42718	9.35814	29.7735	1.18662	3.72168	4.36893	1.42934	10.5717	8.95361	4.18015	6.60734	37.4865	5.04315	5.71737	9.11543		Skewness	9.05469	2.28356	1.0168	0.606587	0.388107	0.632055	1.45634	1.55392	1.94594	3.45373	3.50212	0.853124	2.1438	0.860116	0.968442	0.727988	1.5756	1.41248	1.6406	1.70731		0.025	18.8565	32.5732	16.6722	7.80062	0.702509
0.035	7.25458	19.6332	26.1866	16.0194	1.10572	8.06365	1.91478	26.6181	3.39806	11.0841	10.7605	3.80259	21.8986	23.4358	9.27724	13.0798	18.959	12.028	13.4844	18.8781		without amino acid N	169	0	23	19	7	16	343	44	4	4	10	6	24	16	24	19	83	24	11	17		0.035	14.6353	24.6379	21.8785	14.532	1.59849
0.045	2.83172	5.93312	18.1499	21.8716	2.80475	17.0173	0.539374	14.7519	7.82093	17.9072	23.7864	8.3603	24.2988	29.9892	12.7023	20.7659	6.28371	20.4153	18.096	23.8673		without amino acid %	0.0455771	0	0.0062028	0.00512406	0.00188781	0.00431499	0.0925027	0.0118662	0.00107875	0.00107875	0.00269687	0.00161812	0.00647249	0.00431499	0.00647249	0.00512406	0.022384	0.00647249	0.00296656	0.00458468		0.045	8.93083	9.53854	20.9802	20.2487	3.19274
0.055	1.13269	1.75297	10.5448	22.5458	4.90831	21.6559	0.134844	5.58252	15.3452	20.1726	28.7217	14.9137	17.7994	19.1208	18.2578	24.7033	2.04962	24.4337	18.3387	18.2039																								0.055	4.28482	1.89014	14.7017	21.1031	5.59776
0.065	0.593312	0.755124	5.85221	14.671	8.52211	22.9234	0	1.94175	19.2557	16.0734	18.5005	17.1791	8.7109	7.9288	18.2309	17.4488	1.15965	17.3948	15.0216	11.0572																								0.065	1.6163	0.191707	7.52826	16.4503	8.61517
0.075	0.431499	0.269687	3.5329	8.25243	13.754	13.8619	0	0.512406	18.4736	11.5965	6.79612	15.3452	4.3959	3.74865	15.2643	8.03668	0.566343	8.7918	9.78964	6.04099																								0.075	0.479361	0.00995217	2.817	9.59134	11.6388
0.085	0.269687	0.107875	1.32147	3.20928	15.8846	7.20065	0	0.350593	12.7562	7.0658	2.88565	12.6753	2.42718	2.04962	7.98274	3.04746	0.21575	3.99137	6.28371	3.23625																								0.085	0.111777	0.000264442	0.770274	4.18275	13.8024
0.095	0.188781	0.21575	0.539374	1.64509	15.2913	3.20928	0.0269687	0.0539374	8.57605	4.53074	1.3754	8.65696	1.83387	0.782093	4.36893	1.40237	0.161812	2.13053	3.8835	2.13053																								0.095	0.0204924	3.59647e-06	0.153911	1.36434	14.3679
0.105	0.134844	0.0269687	0.188781	0.539374	12.2708	1.42934	0	0.161812	4.88134	2.37325	0.404531	5.50162	0.728155	0.242718	2.64293	0.566343	0.0539374	0.916936	2.77778	1.05178																								0.105	0.00295381	2.50355e-08	0.0224731	0.332859	13.129
0.115	0.0269687	0.107875	0.134844	0.21575	9.14239	0.350593	0	0	2.69687	1.21359	0.107875	4.23409	0.809061	0.134844	1.77994	0.269687	0.0269687	0.593312	1.26753	0.593312																								0.115	0.000334752	8.92011e-11	0.00239784	0.0607401	10.531
0.125	0.107875	0	0.0539374	0.134844	6.41855	0.0809061	0	0	1.83387	1.07875	0.0539374	3.1014	0.674218	0.0539374	1.15965	0.323625	0.0269687	0.566343	0.83603	0.21575																								0.125	2.98272e-05	1.62674e-13	0.000186959	0.00829027	7.41483
0.135	0.0269687	0	0	0.0539374	3.8835	0.242718	0	0.0539374	1.18662	0.458468	0.134844	1.61812	0.377562	0.0539374	0.593312	0	0.0269687	0.404531	0.862999	0.188781																								0.135	2.08955e-06	1.51844e-16	1.06521e-05	0.000846329	4.58281
0.145	0	0	0.0269687	0.0539374	2.26537	0.188781	0	0	0.458468	0.404531	0.0269687	0.943905	0.107875	0	0.296656	0.0269687	0.0269687	0.188781	0.512406	0.107875																								0.145	1.15091e-07	7.25459e-20	4.43501e-07	6.4623e-05	2.48633
0.155	0	0	0	0	0.943905	0.0269687	0	0.0269687	0.539374	0.107875	0.0269687	0.62028	0.21575	0.0269687	0.242718	0.0539374	0	0.0539374	0.21575	0.107875																								0.155	4.98404e-09	1.77403e-23	1.34933e-08	3.69074e-06	1.18409
0.165	0	0	0	0	0.809061	0.0269687	0	0	0.269687	0.242718	0	0.296656	0.0809061	0.0269687	0.134844	0.0809061	0	0	0.161812	0.21575																								0.165	1.69696e-10	2.22046e-27	2.99993e-10	1.57658e-07	0.495001
0.175	0	0	0	0	0.566343	0.0539374	0	0	0.134844	0.134844	0.0269687	0.188781	0	0	0.0809061	0	0	0.107875	0.107875	0.0539374																								0.175	4.54266e-12	1.42252e-31	4.87381e-12	5.03729e-09	0.181646
0.185	0	0	0	0	0.188781	0	0	0.0539374	0.188781	0.0539374	0.0269687	0.0809061	0.0809061	0	0.0269687	0.0269687	0	0.0539374	0.134844	0																								0.185	9.56091e-14	4.66452e-36	5.78619e-14	1.2038e-10	0.0585117
0.195	0	0.0269687	0	0	0.0539374	0.0269687	0	0	0.107875	0.0539374	0	0.107875	0.107875	0	0.0539374	0	0	0.0269687	0.0809061	0.107875																								0.195	1.58212e-15	7.8287e-41	5.01977e-16	2.15175e-12	0.0165446
0.205	0	0	0.0269687	0	0.0539374	0	0	0	0.0809061	0.0539374	0.0269687	0.0269687	0.0269687	0	0	0.0269687	0	0.0539374	0	0.0539374																								0.205	2.05839e-17	6.72522e-46	3.1823e-18	2.87677e-14	0.00410647
0.215	0	0	0	0.0269687	0.0269687	0	0	0	0.0539374	0.0269687	0	0.0269687	0.107875	0	0	0	0	0	0.0809061	0																								0.215	2.10555e-19	2.95703e-51	1.47423e-20	2.87671e-16	0.000894701
0.225	0	0	0	0	0.0269687	0	0	0	0	0.0269687	0	0.0539374	0.0269687	0	0	0	0	0	0	0.0539374																								0.225	1.69338e-21	6.65488e-57	4.99063e-23	2.15162e-18	0.000171113
0.235	0	0	0	0	0	0	0	0	0.0539374	0.0539374	0.0269687	0.0269687	0.0269687	0	0.0269687	0	0	0	0	0																								0.235	1.07076e-23	7.6658e-63	1.23456e-25	1.20368e-20	2.87268e-05
0.245	0.0269687	0	0	0	0.0539374	0	0	0	0.0269687	0.0539374	0.0269687	0	0	0	0.0269687	0	0	0	0	0																								0.245	5.32331e-26	4.51969e-69	2.2317e-28	5.03657e-23	4.23339e-06
0.255	0	0	0	0	0	0	0	0	0	0	0	0	0	0	0	0	0	0	0	0																								0.255	2.08075e-28	1.36393e-75	2.948e-31	1.57629e-25	5.47629e-07
0.265	0	0	0	0	0	0	0	0	0.0269687	0	0	0	0	0	0	0	0	0.0269687	0.0269687	0																								0.265	6.39453e-31	2.10674e-82	2.84566e-34	3.6899e-28	6.21845e-08
0.275	0.0809061	0	0	0	0	0	0	0	0.0269687	0.107875	0	0	0	0	0.0269687	0	0	0	0	0																								0.275	1.54507e-33	1.66557e-89	2.00728e-37	6.46058e-31	6.19834e-09
0.285	0	0	0	0	0	0	0	0	0	0.0269687	0	0	0	0	0	0	0	0	0.0269687	0																								0.285	2.93518e-36	6.73983e-97	1.03466e-40	8.46068e-34	5.42332e-10
0.295	0	0	0	0	0	0	0	0	0.0269687	0.0809061	0	0	0	0	0	0	0	0	0	0																								0.295	4.38403e-39	1.39595e-104	3.89721e-44	8.28737e-37	4.16537e-11
0.305	0.0269687	0	0	0	0	0	0	0	0	0	0	0	0	0	0	0	0	0	0.0269687	0																								0.305	5.14827e-42	1.47986e-112	1.0727e-47	6.07164e-40	2.80827e-12
0.315	0	0	0	0	0	0	0	0	0	0.0269687	0	0	0	0	0	0	0	0	0	0																								0.315	4.75334e-45	8.02986e-121	2.15758e-51	3.32715e-43	1.66196e-13
0.325	0	0	0	0	0	0	0	0	0	0	0	0	0	0	0	0	0	0	0	0																								0.325	3.45054e-48	2.23012e-129	3.17119e-55	1.36369e-46	8.63376e-15
0.335	0	0	0	0	0	0	0	0	0.0269687	0	0	0	0	0	0	0	0	0	0	0																								0.335	1.96936e-51	3.17017e-138	3.40601e-59	4.1806e-50	3.9371e-16
0.345	0.0269687	0	0	0	0	0	0	0	0	0.0269687	0	0	0	0	0	0	0	0	0	0																								0.345	8.83715e-55	2.30659e-147	2.67322e-63	9.58601e-54	1.57598e-17
0.355	0	0	0	0	0	0	0	0	0.0269687	0	0	0	0	0	0	0	0	0	0	0																								0.355	3.11781e-58	8.58996e-157	1.53317e-67	1.64405e-57	5.53761e-19
0.365	0.0269687	0	0	0	0	0	0	0	0	0	0	0	0	0	0	0	0	0	0	0																								0.365	8.64843e-62	1.63737e-166	6.4256e-72	2.10897e-61	1.70801e-20
0.375	0.0269687	0	0	0	0	0	0	0	0	0.0269687	0	0	0	0	0	0	0	0	0	0																								0.375	1.88614e-65	1.59748e-176	1.9679e-76	2.02349e-65	4.62443e-22
0.385	0	0	0	0	0	0	0	0	0	0	0	0	0	0	0	0	0	0	0	0																								0.385	3.23416e-69	7.97731e-187	4.40411e-81	1.45215e-69	1.09906e-23
0.395	0.0269687	0	0	0	0	0	0	0	0	0.0269687	0	0	0	0	0	0	0	0	0	0																								0.395	4.36012e-73	2.03898e-197	7.20246e-86	7.79468e-74	2.29289e-25
0.405	0	0	0	0	0	0	0	0	0	0	0	0	0	0	0	0	0	0	0	0																								0.405	4.62153e-77	2.66748e-208	8.60735e-91	3.12942e-78	4.19895e-27
0.415	0	0	0	0	0	0	0	0	0	0.0269687	0	0	0	0	0	0	0	0	0	0																								0.415	3.85144e-81	1.78618e-219	7.51666e-96	9.39735e-83	6.74988e-29
0.425	0	0	0	0	0	0	0	0	0	0	0.0269687	0	0	0	0	0	0	0	0	0																								0.425	2.52354e-85	6.12184e-231	4.79675e-101	2.11069e-87	9.52465e-31
0.435	0	0	0	0	0	0	0	0	0	0	0	0	0	0	0	0	0	0	0	0																								0.435	1.30001e-89	1.07392e-242	2.23684e-106	3.54587e-92	1.17978e-32
0.445	0	0	0	0	0	0	0	0	0	0	0	0	0	0	0	0	0	0	0	0																								0.445	5.26542e-94	9.64265e-255	7.62238e-112	4.45552e-97	1.28276e-34
0.455	0	0	0	0	0	0	0	0	0	0	0	0	0	0	0	0	0	0	0	0																								0.455	1.67675e-98	4.43153e-267	1.89807e-117	4.18746e-102	1.22431e-36
0.465	0	0	0	0	0	0	0	0	0	0	0	0	0	0	0	0	0	0	0	0																								0.465	4.19813e-103	1.04243e-279	3.45383e-123	2.94361e-107	1.02573e-38
0.475	0	0	0	0	0	0	0	0	0	0	0	0	0	0	0	0	0	0	0	0																								0.475	8.26404e-108	1.25508e-292	4.59257e-129	1.54771e-112	7.54351e-41
0.485	0	0	0	0	0	0	0	0	0	0	0	0	0	0	0	0	0	0	0	0																								0.485	1.27902e-112	7.73445e-306	4.46249e-135	6.08658e-118	4.86979e-43
0.495	0	0	0	0	0	0	0	0	0	0	0	0	0	0	0	0	0	0	0	0																								0.495	1.55638e-117	0	3.16858e-141	1.79034e-123	2.75959e-45
0.505	0	0	0	0	0	0	0	0	0	0	0	0	0	0	0	0	0	0	0	0																								0.505	1.48902e-122	0	1.64407e-147	3.93892e-129	1.3727e-47
0.515	0	0	0	0	0	0	0	0	0	0	0	0	0	0	0	0	0	0	0	0																								0.515	1.12005e-127	0	6.23362e-154	6.48179e-135	5.99384e-50
0.525	0	0	0	0	0	0	0	0	0	0	0	0	0	0	0	0	0	0	0	0																								0.525	6.62403e-133	0	1.72714e-160	7.97793e-141	2.29737e-52
0.535	0	0	0	0	0	0	0	0	0	0	0	0	0	0	0	0	0	0	0	0																								0.535	3.08005e-138	0	3.49689e-167	7.34452e-147	7.72956e-55
0.545	0	0	0	0	0	0	0	0	0	0	0	0	0	0	0	0	0	0	0	0																								0.545	1.12601e-143	0	5.17372e-174	5.05725e-153	2.28284e-57
0.555	0	0	0	0	0	0	0	0	0	0	0	0	0	0	0	0	0	0	0	0																								0.555	3.23653e-149	0	5.59359e-181	2.60461e-159	5.91826e-60
0.565	0	0	0	0	0	0	0	0	0	0	0	0	0	0	0	0	0	0	0	0																								0.565	7.31417e-155	0	4.41921e-188	1.00334e-165	1.34682e-62
0.575	0	0	0	0	0	0	0	0	0	0	0	0	0	0	0	0	0	0	0	0																								0.575	1.29957e-160	0	2.55132e-195	2.89089e-172	2.69043e-65
0.585	0	0	0	0	0	0	0	0	0	0	0	0	0	0	0	0	0	0	0	0																								0.585	1.81545e-166	0	1.07635e-202	6.23006e-179	4.71773e-68
0.595	0	0	0	0	0	0	0	0	0	0	0	0	0	0	0	0	0	0	0	0																								0.595	1.99398e-172	0	3.31822e-210	1.00422e-185	7.26173e-71
0.605	0	0	0	0	0	0	0	0	0	0	0	0	0	0	0	0	0	0	0	0																								0.605	1.72189e-178	0	7.47525e-218	1.21073e-192	9.81172e-74
0.615	0	0	0	0	0	0	0	0	0	0	0	0	0	0	0	0	0	0	0	0																								0.615	1.16907e-184	0	1.23059e-225	1.09179e-199	1.16372e-76
0.625	0	0	0	0	0	0	0	0	0	0	0	0	0	0	0	0	0	0	0	0																								0.625	6.24059e-191	0	1.48036e-233	7.36396e-207	1.21157e-79
0.635	0	0	0	0	0	0	0	0	0	0	0	0	0	0	0	0	0	0	0	0																								0.635	2.61915e-197	0	1.30133e-241	3.71501e-214	1.10725e-82
0.645	0	0	0	0	0	0	0	0	0	0	0	0	0	0	0	0	0	0	0	0																								0.645	8.64261e-204	0	8.35935e-250	1.4018e-221	8.88256e-86
0.655	0	0	0	0	0	0	0	0	0	0	0	0	0	0	0	0	0	0	0	0																								0.655	2.24223e-210	0	3.92397e-258	3.95631e-229	6.25503e-89
0.665	0	0	0	0	0	0	0	0	0	0	0	0	0	0	0	0	0	0	0	0																								0.665	4.57366e-217	0	1.346e-266	8.35164e-237	3.8665e-92
0.675	0	0	0	0	0	0	0	0	0	0	0	0	0	0	0	0	0	0	0	0																								0.675	7.33497e-224	0	3.37389e-275	1.31865e-244	2.098e-95
0.685	0	0	0	0	0	0	0	0	0	0	0	0	0	0	0	0	0	0	0	0																								0.685	9.24874e-231	0	6.17994e-284	1.55728e-252	9.99282e-99
0.695	0	0	0	0	0	0	0	0	0	0	0	0	0	0	0	0	0	0	0	0																								0.695	9.16889e-238	0	8.27187e-293	1.37557e-260	4.17801e-102
0.705	0	0	0	0	0	0	0	0	0	0	0	0	0	0	0	0	0	0	0	0																								0.705	7.14662e-245	0	8.09076e-302	9.0881e-269	1.53337e-105
0.715	0	0	0	0	0	0	0	0	0	0	0	0	0	0	0	0	0	0	0	0																								0.715	4.3796e-252	0	0	4.49099e-277	4.93995e-109
0.725	0	0	0	0	0	0	0	0	0	0	0	0	0	0	0	0	0	0	0	0																								0.725	2.11018e-259	0	0	1.65993e-285	1.397e-112
0.735	0	0	0	0	0	0	0	0	0	0	0	0	0	0	0	0	0	0	0	0																								0.735	7.99378e-267	0	0	4.58895e-294	3.46789e-116
0.745	0	0	0	0	0	0	0	0	0	0	0	0	0	0	0	0	0	0	0	0																								0.745	2.38087e-274	0	0	9.48888e-303	7.55672e-120
0.755	0	0	0	0	0	0	0	0	0	0	0	0	0	0	0	0	0	0	0	0																								0.755	5.57532e-282	0	0	0	1.44543e-123
0.765	0	0	0	0	0	0	0	0	0	0	0	0	0	0	0	0	0	0	0	0																								0.765	1.02649e-289	0	0	0	2.42695e-127
0.775	0	0	0	0	0	0	0	0	0	0	0	0	0	0	0	0	0	0	0	0																								0.775	1.48589e-297	0	0	0	3.57701e-131
0.785	0	0	0	0	0	0	0	0	0	0	0	0	0	0	0	0	0	0	0	0																								0.785	1.6911e-305	0	0	0	4.62782e-135
0.795	0	0	0	0	0	0	0	0	0	0	0	0	0	0	0	0	0	0	0	0																								0.795	0	0	0	0	5.2557e-139
0.805	0	0	0	0	0	0	0	0	0	0	0	0	0	0	0	0	0	0	0	0																								0.805	0	0	0	0	5.23941e-143
0.815	0	0	0	0	0	0	0	0	0	0	0	0	0	0	0	0	0	0	0	0																								0.815	0	0	0	0	4.58492e-147
0.825	0	0	0	0	0	0	0	0	0	0	0	0	0	0	0	0	0	0	0	0																								0.825	0	0	0	0	3.5219e-151
0.835	0	0	0	0	0	0	0	0	0	0	0	0	0	0	0	0	0	0	0	0																								0.835	0	0	0	0	2.37477e-155
0.845	0	0	0	0	0	0	0	0	0	0	0	0	0	0	0	0	0	0	0	0																								0.845	0	0	0	0	1.4056e-159
0.855	0	0	0	0	0	0	0	0	0	0	0	0	0	0	0	0	0	0	0	0																								0.855	0	0	0	0	7.30298e-164
0.865	0	0	0	0	0	0	0	0	0	0	0	0	0	0	0	0	0	0	0	0																								0.865	0	0	0	0	3.3307e-168
0.875	0	0	0	0	0	0	0	0	0	0	0	0	0	0	0	0	0	0	0	0																								0.875	0	0	0	0	1.33342e-172
0.885	0	0	0	0	0	0	0	0	0	0	0	0	0	0	0	0	0	0	0	0																								0.885	0	0	0	0	4.68596e-177
0.895	0	0	0	0	0	0	0	0	0	0	0	0	0	0	0	0	0	0	0	0																								0.895	0	0	0	0	1.44553e-181
0.905	0	0	0	0	0	0	0	0	0	0	0	0	0	0	0	0	0	0	0	0																								0.905	0	0	0	0	3.91427e-186
0.915	0	0	0	0	0	0	0	0	0	0	0	0	0	0	0	0	0	0	0	0																								0.915	0	0	0	0	9.30407e-191
0.925	0	0	0	0	0	0	0	0	0	0	0	0	0	0	0	0	0	0	0	0																								0.925	0	0	0	0	1.9413e-195
0.935	0	0	0	0	0	0	0	0	0	0	0	0	0	0	0	0	0	0	0	0																								0.935	0	0	0	0	3.55557e-200
0.945	0	0	0	0	0	0	0	0	0	0	0	0	0	0	0	0	0	0	0	0																								0.945	0	0	0	0	5.71641e-205
0.955	0	0	0	0	0	0	0	0	0	0	0	0	0	0	0	0	0	0	0	0																								0.955	0	0	0	0	8.06743e-210
0.965	0	0	0	0	0	0	0	0	0	0	0	0	0	0	0	0	0	0	0	0																								0.965	0	0	0	0	9.99411e-215
0.975	0	0	0	0	0	0	0	0	0	0	0	0	0	0	0	0	0	0	0	0																								0.975	0	0	0	0	1.0868e-219
0.985	0	0	0	0	0	0	0	0	0	0	0	0	0	0	0	0	0	0	0	0																								0.985	0	0	0	0	1.03742e-224
0.995	0	0	0	0	0	0	0	0	0	0	0	0	0	0	0	0	0	0	0	0																								0.995	0	0	0	0	8.69269e-230
[truncated: 15 more columns]

## Sheet: A_thaliana
	C	M	F	I	L	V	W	Y	A	G	T	S	Q	N	E	D	H	R	K	P			C	M	F	I	L	V	W	Y	A	G	T	S	Q	N	E	D	H	R	K	P			C	M	F	I	L
0.005	23.2667	3.8655	1.24555	0.466315	0.0920358	0.147257	43.5514	5.09265	0.220886	0.21475	0.392686	0.0736287	2.72426	1.06148	0.644251	0.926494	11.1854	1.07989	0.392686	1.12284		average	0.0202152	0.025818	0.0440417	0.0540756	0.0934839	0.0678487	0.0123555	0.0292854	0.0652836	0.0662555	0.0519517	0.0877391	0.0339109	0.0436727	0.0640395	0.0523089	0.0223106	0.0531887	0.063964	0.0482508		0.005	15.4407	6.23469	1.48517	0.45871	0.0456187
0.015	39.7533	27.5617	4.16002	1.66278	0.177936	0.417229	39.6122	19.2478	0.981716	0.908087	1.0308	0.2577	12.2346	3.55872	1.96957	2.68131	34.1514	2.215	1.17806	3.19671		standard deviation	0.0182565	0.011131	0.016534	0.0175671	0.0259335	0.0186932	0.00849367	0.0133023	0.0241354	0.0256382	0.0157846	0.026824	0.0161561	0.0161444	0.025436	0.0177745	0.011762	0.0205186	0.0241312	0.0226935		0.015	20.9785	22.3496	5.15919	1.91343	0.157848
0.025	22.5672	40.2135	12.5905	5.40557	0.478586	1.60142	13.3513	30.8381	3.5894	2.66904	4.2766	0.521536	29.4147	12.7623	4.85336	6.20322	34.7036	6.14799	3.4176	10.6639		Skewness	3.57553	1.58042	0.797557	0.453281	0.204238	0.256366	1.00312	0.828892	1.04005	4.15489	0.855928	0.824221	2.10523	0.857024	0.96361	0.491039	1.56921	1.53183	1.26102	3.51137		0.025	21.1144	35.7439	12.4314	5.77238	0.470715
0.035	7.27083	18.8244	24.5674	12.3205	1.23942	4.14775	2.92674	26.7456	8.10529	6.51	14.3637	1.47257	28.9852	26.2732	7.85372	11.7867	13.8483	13.4495	7.99485	20.6774		without amino acid N	657	0	65	28	8	14	1468	219	19	18	37	10	133	74	48	74	389	77	23	68		0.035	15.7427	25.5044	20.7775	12.5942	1.20977
0.045	2.5586	6.64499	25.6228	21.2419	2.50337	9.39379	0.355872	11.8726	13.0016	12.1487	28.0587	3.51577	14.7625	27.2365	12.4862	22.1929	3.7796	22.5549	13.9526	25.7209		without amino acid %	0.0403117	0	0.00398822	0.001718	0.000490858	0.000859001	0.0900724	0.0134372	0.00116579	0.00110443	0.00227022	0.000613572	0.00816051	0.00454043	0.00294515	0.00454043	0.023868	0.00472451	0.00141122	0.00417229		0.045	8.69522	8.11906	24.0881	19.8726	2.67963
0.055	1.25782	1.8039	16.456	24.5981	4.54657	16.9591	0.141122	4.04958	18.3029	18.6158	26.3713	6.72475	6.45478	15.9897	17.7752	26.0584	1.34372	23.6593	19.892	18.4256																								0.055	3.55777	1.15313	19.3707	22.6782	5.11529
0.065	0.607436	0.693337	9.20972	18.3151	8.18505	23.1133	0.0368143	1.46644	18.3642	20.6651	14.6276	11.5536	2.6629	7.05608	18.1617	17.3825	0.546079	15.9713	19.3091	9.69444																								0.065	1.07839	0.0730679	10.805	18.7169	8.41573
0.075	0.380415	0.21475	3.8471	9.40606	11.7806	20.7571	0.0184072	0.460179	14.4864	16.3087	6.4241	16.7812	1.27009	3.27648	14.5723	7.65125	0.220886	7.76782	14.0508	4.65088																								0.075	0.242141	0.00206565	4.1806	11.172	11.9327
0.085	0.417229	0.0859001	1.36213	3.92073	15.4497	12.8973	0.00613572	0.134986	9.67603	10.3694	2.50337	16.4008	0.638115	1.52779	9.1545	2.88379	0.104307	3.23353	8.52252	2.33771																								0.085	0.0402772	2.60534e-05	1.12198	4.82279	14.5818
0.095	0.570622	0.0245429	0.521536	1.58915	17.4009	6.28912	0	0.0245429	6.01914	5.26445	1.14738	15.0018	0.319058	0.76083	5.35649	1.10443	0.0306786	1.6321	4.89631	1.3744																								0.095	0.00496305	1.46606e-07	0.208867	1.50569	15.357
0.105	0.582894	0.00613572	0.233157	0.533808	14.1122	2.58314	0	0.0245429	3.1599	2.53405	0.362008	10.1362	0.159529	0.294515	2.90833	0.539944	0.0368143	0.957173	2.5586	0.699472																								0.105	0.000453039	3.6806e-10	0.0269705	0.339972	13.9389
0.115	0.319058	0.0368143	0.0674929	0.263836	10.4185	0.981716	0	0.00613572	1.82845	1.45417	0.202479	7.32605	0.116579	0.0490858	1.65664	0.276107	0.0184072	0.374279	1.4603	0.435636																								0.115	3.06352e-05	4.12254e-13	0.00241569	0.0555165	10.9038
0.125	0.190207	0.0122714	0.0429501	0.122714	5.92097	0.398822	0	0.0122714	0.877408	0.865137	0.0613572	3.89005	0.0736287	0.0613572	1.01853	0.165664	0	0.306786	0.76083	0.312922																								0.125	1.53463e-06	2.06011e-16	0.000150082	0.00655649	7.35105
0.135	0.134986	0.00613572	0.0245429	0.0490858	3.49736	0.153393	0	0.0184072	0.490858	0.527672	0.0674929	2.69972	0.0797644	0.0490858	0.539944	0.0613572	0.0184072	0.190207	0.527672	0.110443																								0.135	5.69488e-08	4.59299e-20	6.46774e-06	0.000560004	4.27118
0.145	0.0368143	0	0.00613572	0.0552215	2.05547	0.0736287	0	0	0.294515	0.319058	0.0490858	1.52166	0.0184072	0.0245429	0.30065	0.0306786	0	0.116579	0.362008	0.0981716																								0.145	1.56554e-09	4.56856e-24	1.93335e-07	3.45924e-05	2.1388
0.155	0.0122714	0	0.0122714	0.0122714	1.07989	0.0306786	0	0	0.239293	0.1718	0.0368143	0.914223	0.0184072	0.00613572	0.2577	0.00613572	0.00613572	0.0613572	0.239293	0.0552215																								0.155	3.18816e-11	2.02741e-28	4.00869e-09	1.5454e-06	0.923038
0.165	0.0122714	0	0.0122714	0.0368143	0.644251	0.0245429	0	0	0.0920358	0.0613572	0.00613572	0.435636	0.0184072	0.00613572	0.159529	0.00613572	0	0.0736287	0.110443	0.0674929																								0.165	4.80965e-13	4.01407e-33	5.76541e-11	4.99313e-08	0.343315
0.175	0.0122714	0	0	0	0.245429	0.0122714	0	0	0.0736287	0.0797644	0.00613572	0.263836	0.00613572	0	0.110443	0.0245429	0	0.0920358	0.0981716	0.0245429																								0.175	5.37509e-15	3.54574e-38	5.75166e-13	1.16674e-09	0.110051
0.185	0.0184072	0	0	0	0.0920358	0.0122714	0	0	0.0552215	0.0552215	0.0122714	0.190207	0.0245429	0	0.0797644	0.00613572	0.00613572	0.0306786	0.0613572	0.0245429																								0.185	4.44996e-17	1.39736e-43	3.98007e-15	1.97173e-11	0.030403
0.195	0.00613572	0.00613572	0.00613572	0	0.0122714	0	0	0.00613572	0.0429501	0.0552215	0	0.104307	0.00613572	0.00613572	0.0613572	0.00613572	0	0.0122714	0.0920358	0.0552215																								0.195	2.72913e-19	2.4569e-49	1.91039e-17	2.40985e-13	0.00723879
0.205	0.00613572	0	0	0	0.0122714	0.00613572	0	0	0.0184072	0.0122714	0	0.0552215	0	0	0.0245429	0	0	0.00613572	0.0429501	0.0245429																								0.205	1.23991e-21	1.92729e-55	6.36048e-20	2.13012e-15	0.00148539
0.215	0	0	0	0	0.00613572	0	0	0	0.0184072	0.0122714	0	0.0429501	0	0	0.0245429	0	0	0.0306786	0.0245429	0.0490858																								0.215	4.17304e-24	6.74505e-62	1.4689e-22	1.36172e-17	0.000262688
0.225	0.00613572	0	0.0122714	0	0.0184072	0	0	0	0.0184072	0.00613572	0	0.0368143	0.00613572	0	0.00613572	0	0	0.0184072	0.0245429	0.0184072																								0.225	1.04043e-26	1.05318e-68	2.35304e-25	6.29569e-20	4.00374e-05
0.235	0	0	0	0	0.0245429	0	0	0	0.00613572	0.0245429	0	0.0245429	0	0	0	0	0	0.00613572	0.0184072	0.0184072																								0.235	1.92165e-29	7.33668e-76	2.61457e-28	2.10508e-22	5.25916e-06
0.245	0	0	0	0	0	0	0	0	0.0122714	0.0122714	0	0.00613572	0	0	0	0.00613572	0	0.00613572	0	0.0306786																								0.245	2.62924e-32	2.28022e-83	2.01515e-31	5.09055e-25	5.95377e-07
0.255	0	0	0	0	0	0	0	0	0.0122714	0	0	0.0184072	0	0	0.00613572	0	0	0	0	0.0184072																								0.255	2.66493e-35	3.16178e-91	1.07733e-34	8.90289e-28	5.80889e-08
0.265	0	0	0	0	0	0	0	0	0.00613572	0.0245429	0	0.0122714	0	0	0	0	0	0	0.00613572	0.0122714																								0.265	2.00096e-38	1.95599e-99	3.99508e-38	1.12608e-30	4.88449e-09
0.275	0	0	0	0	0	0	0	0	0	0.0245429	0	0	0	0	0	0	0	0	0	0.00613572																								0.275	1.11298e-41	5.39859e-108	1.02763e-41	1.03009e-33	3.53974e-10
0.285	0.0122714	0	0	0	0	0	0	0	0.00613572	0.00613572	0	0.00613572	0	0	0	0	0	0	0	0.0122714																								0.285	4.58603e-45	6.64773e-117	1.83351e-45	6.81481e-37	2.21079e-11
0.295	0	0	0	0	0.00613572	0	0	0	0	0.0122714	0	0	0	0	0.00613572	0	0	0	0	0.00613572																								0.295	1.39986e-48	3.65213e-126	2.26916e-49	3.26063e-40	1.19001e-12
0.305	0	0	0	0	0	0	0	0	0	0	0	0	0	0	0	0	0	0	0	0.00613572																								0.305	3.16539e-52	8.95153e-136	1.94797e-53	1.12829e-43	5.52048e-14
0.315	0	0	0	0	0	0	0	0	0	0.00613572	0	0.00613572	0.00613572	0	0.00613572	0	0	0	0.00613572	0.0122714																								0.315	5.30236e-56	9.78877e-146	1.15993e-57	2.82365e-47	2.20714e-15
0.325	0	0	0	0	0	0	0	0	0	0.00613572	0	0	0	0	0.00613572	0	0	0	0	0.00613572																								0.325	6.57974e-60	4.77571e-156	4.79092e-62	5.11059e-51	7.60514e-17
0.335	0	0	0	0	0	0	0	0	0	0.00613572	0	0	0	0	0	0	0	0	0	0																								0.335	6.04848e-64	1.03951e-166	1.37259e-66	6.68963e-55	2.25845e-18
0.345	0	0	0	0	0	0	0	0	0	0	0	0	0	0	0	0	0	0	0	0.00613572																								0.345	4.11891e-68	1.00948e-177	2.72769e-71	6.33292e-59	5.78014e-20
0.355	0	0	0	0	0	0	0	0	0	0	0	0	0	0	0	0	0	0.00613572	0	0																								0.355	2.07785e-72	4.37365e-189	3.75999e-76	4.33587e-63	1.27495e-21
0.365	0	0	0	0	0	0	0	0	0	0.00613572	0	0	0	0	0	0	0	0	0	0.00613572																								0.365	7.76509e-77	8.45417e-201	3.59511e-81	2.14693e-67	2.42365e-23
0.375	0	0	0	0	0	0	0	0	0	0	0	0.00613572	0	0	0	0	0	0	0	0																								0.375	2.14969e-81	7.29083e-213	2.38436e-86	7.68832e-72	3.97077e-25
0.385	0	0	0	0	0	0	0	0	0	0.00613572	0	0	0	0	0	0	0	0	0	0.00613572																								0.385	4.40862e-86	2.80519e-225	1.0969e-91	1.9912e-76	5.60665e-27
0.395	0	0	0	0	0	0	0	0	0	0.00613572	0	0	0	0	0	0	0	0	0	0																								0.395	6.69772e-91	4.81535e-238	3.50024e-97	3.72966e-81	6.82273e-29
0.405	0	0	0	0	0	0	0	0	0	0.00613572	0	0	0	0	0	0	0	0	0	0.00613572																								0.405	7.53788e-96	3.68783e-251	7.74754e-103	5.05236e-86	7.15547e-31
0.415	0	0	0	0	0	0	0	0	0	0	0	0	0	0	0	0	0	0	0	0																								0.415	6.28449e-101	1.26007e-264	1.1895e-108	4.94982e-91	6.4676e-33
0.425	0	0	0	0	0	0	0	0	0	0	0	0	0	0	0	0	0	0	0	0																								0.425	3.8814e-106	1.92087e-278	1.26677e-114	3.50716e-96	5.03817e-35
0.435	0	0	0	0	0	0	0	0	0	0	0	0	0	0	0	0	0	0	0	0.00613572																								0.435	1.77584e-111	1.30641e-292	9.35769e-121	1.79718e-101	3.38243e-37
0.445	0	0	0	0	0	0	0	0	0	0	0	0	0	0	0	0	0	0	0	0																								0.445	6.01891e-117	3.96406e-307	4.79484e-127	6.66038e-107	1.95708e-39
0.455	0	0	0	0	0	0	0	0	0	0	0	0	0	0	0	0	0	0	0	0																								0.455	1.51123e-122	0	1.70417e-133	1.78516e-112	9.75922e-42
0.465	0	0	0	0	0	0	0	0	0	0	0	0	0	0	0	0	0	0	0	0																								0.465	2.81086e-128	0	4.20134e-140	3.46039e-118	4.19418e-44
0.475	0	0	0	0	0	0	0	0	0	0	0	0	0	0	0	0	0	0	0	0																								0.475	3.87299e-134	0	7.18452e-147	4.85114e-124	1.55347e-46
0.485	0	0	0	0	0	0	0	0	0	0	0	0	0	0	0	0	0	0	0	0																								0.485	3.95323e-140	0	8.52201e-154	4.91851e-130	4.95889e-49
0.495	0	0	0	0	0	0	0	0	0	0	0	0	0	0	0	0	0	0	0	0																								0.495	2.9892e-146	0	7.01167e-161	3.60656e-136	1.36424e-51
0.505	0	0	0	0	0	0	0	0	0	0	0	0	0	0	0	0	0	0	0	0																								0.505	1.67439e-152	0	4.00162e-168	1.9126e-142	3.23463e-54
0.515	0	0	0	0	0	0	0	0	0	0	0	0	0	0	0	0	0	0	0	0																								0.515	6.94792e-159	0	1.58411e-175	7.33541e-149	6.6097e-57
0.525	0	0	0	0	0	0	0	0	0	0	0	0	0	0	0	0	0	0	0	0																								0.525	2.13575e-165	0	4.3498e-183	2.03468e-155	1.16403e-59
0.535	0	0	0	0	0	0	0	0	0	0	0	0	0	0	0	0	0	0	0	0																								0.535	4.86347e-172	0	8.28492e-191	4.08167e-162	1.76674e-62
0.545	0	0	0	0	0	0	0	0	0	0	0	0	0	0	0	0	0	0	0	0																								0.545	8.20424e-179	0	1.09457e-198	5.92176e-169	2.31103e-65
0.555	0	0	0	0	0	0	0	0	0	0	0	0	0	0	0	0	0	0	0	0																								0.555	1.02525e-185	0	1.00307e-206	6.21347e-176	2.60534e-68
0.565	0	0	0	0	0	0	0	0	0	0	0	0	0	0	0	0	0	0	0	0																								0.565	9.4911e-193	0	6.37609e-215	4.71507e-183	2.53132e-71
0.575	0	0	0	0	0	0	0	0	0	0.00613572	0	0	0	0	0	0	0	0	0	0																								0.575	6.50882e-200	0	2.81134e-223	2.58769e-190	2.11961e-74
0.585	0	0	0	0	0	0	0	0	0	0.00613572	0	0	0	0	0	0	0	0	0	0																								0.585	3.30663e-207	0	8.59818e-232	1.02709e-197	1.52965e-77
0.595	0	0	0	0	0	0	0	0	0	0.00613572	0	0	0	0	0	0	0	0	0	0																								0.595	1.24442e-214	0	1.82404e-240	2.94831e-205	9.51372e-81
0.605	0	0	0	0	0	0	0	0	0	0	0	0	0	0	0	0	0	0	0	0																								0.605	3.46934e-222	0	2.6841e-249	6.12081e-213	5.09959e-84
0.615	0	0	0	0	0	0	0	0	0	0	0	0	0	0	0	0	0	0	0	0																								0.615	7.16513e-230	0	2.73966e-258	9.18999e-221	2.35584e-87
0.625	0	0	0	0	0	0	0	0	0	0	0	0	0	0	0	0	0	0	0	0																								0.625	1.09622e-237	0	1.93968e-267	9.97912e-229	9.37951e-91
0.635	0	0	0	0	0	0	0	0	0	0	0	0	0	0	0	0	0	0	0	0																								0.635	1.24243e-245	0	9.52572e-277	7.83682e-237	3.2184e-94
0.645	0	0	0	0	0	0	0	0	0	0	0	0	0	0	0	0	0	0	0	0																								0.645	1.04314e-253	0	3.2449e-286	4.45101e-245	9.51757e-98
0.655	0	0	0	0	0	0	0	0	0	0	0	0	0	0	0	0	0	0	0	0																								0.655	6.48801e-262	0	7.66723e-296	1.8283e-253	2.4257e-101
0.665	0	0	0	0	0	0	0	0	0	0	0	0	0	0	0	0	0	0	0	0																								0.665	2.98936e-270	0	1.25664e-305	5.43133e-262	5.32811e-105
0.675	0	0	0	0	0	0	0	0	0	0	0	0	0	0	0	0	0	0	0	0																								0.675	1.02033e-278	0	0	1.16691e-270	1.00864e-108
0.685	0	0	0	0	0	0	0	0	0	0	0	0	0	0	0	0	0	0	0	0																								0.685	2.57991e-287	0	0	1.81316e-279	1.64559e-112
0.695	0	0	0	0	0	0	0	0	0	0	0	0	0	0	0	0	0	0	0	0																								0.695	4.83242e-296	0	0	2.03755e-288	2.31384e-116
0.705	0	0	0	0	0	0	0	0	0	0.00613572	0	0	0	0	0	0	0	0	0	0																								0.705	6.70536e-305	0	0	1.65596e-297	2.80395e-120
0.715	0	0	0	0	0	0	0	0	0	0	0	0	0	0	0	0	0	0	0	0																								0.715	0	0	0	9.73334e-307	2.92842e-124
0.725	0	0	0	0	0	0	0	0	0	0	0	0	0	0	0	0	0	0	0	0																								0.725	0	0	0	0	2.63585e-128
0.735	0	0	0	0	0	0	0	0	0	0	0	0	0	0	0	0	0	0	0	0																								0.735	0	0	0	0	2.04472e-132
0.745	0	0	0	0	0	0	0	0	0	0	0	0	0	0	0	0	0	0	0	0																								0.745	0	0	0	0	1.36701e-136
0.755	0	0	0	0	0	0	0	0	0	0	0	0	0	0	0	0	0	0	0	0																								0.755	0	0	0	0	7.87654e-141
0.765	0	0	0	0	0	0	0	0	0	0	0	0	0	0	0	0	0	0	0	0																								0.765	0	0	0	0	3.91133e-145
0.775	0	0	0	0	0	0	0	0	0	0	0	0	0	0	0	0	0	0	0	0																								0.775	0	0	0	0	1.67393e-149
0.785	0	0	0	0	0	0	0	0	0	0	0	0	0	0	0	0	0	0	0	0																								0.785	0	0	0	0	6.17415e-154
0.795	0	0	0	0	0	0	0	0	0	0	0	0	0	0	0	0	0	0	0	0																								0.795	0	0	0	0	1.96265e-158
0.805	0	0	0	0	0	0	0	0	0	0	0	0	0	0	0	0	0	0	0	0																								0.805	0	0	0	0	5.3769e-163
0.815	0	0	0	0	0	0	0	0	0	0	0	0	0	0	0	0	0	0	0	0																								0.815	0	0	0	0	1.26954e-167
0.825	0	0	0	0	0	0	0	0	0	0	0	0	0	0	0	0	0	0	0	0																								0.825	0	0	0	0	2.58337e-172
0.835	0	0	0	0	0	0	0	0	0	0	0	0	0	0	0	0	0	0	0	0																								0.835	0	0	0	0	4.53056e-177
0.845	0	0	0	0	0	0	0	0	0	0	0	0	0	0	0	0	0	0	0	0																								0.845	0	0	0	0	6.84767e-182
0.855	0	0	0	0	0	0	0	0	0	0	0	0	0	0	0	0	0	0	0	0																								0.855	0	0	0	0	8.91988e-187
0.865	0	0	0	0	0	0	0	0	0	0	0	0	0	0	0	0	0	0	0	0																								0.865	0	0	0	0	1.00138e-191
0.875	0	0	0	0	0	0	0	0	0	0	0	0	0	0	0	0	0	0	0	0																								0.875	0	0	0	0	9.68872e-197
0.885	0	0	0	0	0	0	0	0	0	0	0	0	0	0	0	0	0	0	0	0																								0.885	0	0	0	0	8.07901e-202
0.895	0	0	0	0	0	0	0	0	0	0	0	0	0	0	0	0	0	0	0	0																								0.895	0	0	0	0	5.80597e-207
0.905	0	0	0	0	0	0	0	0	0	0	0	0	0	0	0	0	0	0	0	0																								0.905	0	0	0	0	3.59598e-212
0.915	0	0	0	0	0	0	0	0	0	0	0	0	0	0	0	0	0	0	0	0																								0.915	0	0	0	0	1.91948e-217
0.925	0	0	0	0	0	0	0	0	0	0	0	0	0	0	0	0	0	0	0	0																								0.925	0	0	0	0	8.83034e-223
0.935	0	0	0	0	0	0	0	0	0	0	0	0	0	0	0	0	0	0	0	0																								0.935	0	0	0	0	3.50103e-228
0.945	0	0	0	0	0	0	0	0	0	0	0	0	0	0	0	0	0	0	0	0																								0.945	0	0	0	0	1.1963e-233
0.955	0	0	0	0	0	0	0	0	0	0	0	0	0	0	0	0	0	0	0	0																								0.955	0	0	0	0	3.52295e-239
0.965	0	0	0	0	0	0	0	0	0	0	0	0	0	0	0	0	0	0	0	0																								0.965	0	0	0	0	8.9413e-245
0.975	0	0	0	0	0	0	0	0	0	0	0	0	0	0	0	0	0	0	0	0																								0.975	0	0	0	0	1.95578e-250
0.985	0	0	0	0	0	0	0	0	0	0	0	0	0	0	0	0	0	0	0	0																								0.985	0	0	0	0	3.68692e-256
0.995	0	0	0	0	0	0	0	0	0	0	0	0	0	0	0	0	0	0	0	0																								0.995	0	0	0	0	5.99009e-262
[truncated: 15 more columns]

## Sheet: Saccharomyces_cerevisiae
	C	M	F	I	L	V	W	Y	A	G	T	S	Q	N	E	D	H	R	K	P			C	M	F	I	L	V	W	Y	A	G	T	S	Q	N	E	D	H	R	K	P			C	M	F	I	L
0.005	42.1452	7.34323	1.41914	0.660066	0.0660066	0.511551	55.3795	3.20132	0.874587	1.33663	0.577558	0.165017	2.26073	0.825083	1.88119	2.31023	12.0957	1.76568	0.49505	1.56766		average	0.0141391	0.0223985	0.0453169	0.0645991	0.0947384	0.0574267	0.0107763	0.0344544	0.0571072	0.0514835	0.0579879	0.0861322	0.0395067	0.0580843	0.0633339	0.0555039	0.0219771	0.0467406	0.0749	0.0433932		0.005	24.0538	11.5133	2.89408	0.265164	0.0475854
0.015	36.5512	39.4884	5.52805	0.808581	0.115512	1.13861	32.4752	11.2871	1.56766	3.16832	0.940594	0.181518	6.89769	2.0132	2.27723	3.21782	35.1155	3.51485	1.08911	5.033		standard deviation	0.0129087	0.0119003	0.0207052	0.0203112	0.0264415	0.0194594	0.00884154	0.0155372	0.0256978	0.022142	0.0215387	0.0312656	0.0195871	0.0228242	0.0262573	0.0210788	0.0121841	0.0211817	0.0285392	0.0178112		0.015	30.8362	27.6326	6.59604	0.996073	0.159899
0.025	14.0099	36.9307	14.1584	2.16172	0.39604	3.36634	8.56436	26.1056	5.85809	9.53795	3.21782	0.561056	20.5941	5.24752	3.91089	5.47855	33.8614	10.5941	2.47525	13.8614		Skewness	3.96163	4.18618	1.52994	0.579133	0.755719	0.845157	1.79814	1.58526	1.72347	1.06089	2.71856	2.09129	2.74991	1.1556	0.677865	0.130297	2.22464	2.75734	1.0285	1.17756		0.025	21.6926	32.7322	11.9056	2.93626	0.465695
0.035	3.9934	11.0891	22.3432	5.59406	1.18812	11.0066	2.64026	29.0429	14.9835	18.3993	8.67987	1.84818	29.934	11.3201	8.77888	9.42244	13.4653	23.2343	4.71947	25.3795		without amino acid N	582	0	34	27	3	20	717	73	40	50	22	9	79	38	77	98	176	47	21	48		0.035	8.37408	19.1364	17.0183	6.79245	1.17555
0.045	1.56766	2.92079	23.2013	12.5908	1.76568	21.6172	0.676568	18.0693	21.7987	19.2904	20.7921	4.30693	20.5941	17.8713	12.6898	16.2376	3.26733	25.7591	7.27723	24.571		without amino acid %	0.0960396	0	0.00561056	0.00445545	0.00049505	0.00330033	0.118317	0.0120462	0.00660066	0.00825083	0.00363036	0.00148515	0.0130363	0.00627063	0.0127063	0.0161716	0.0290429	0.00775578	0.00346535	0.00792079		0.045	1.77393	5.52175	19.2654	12.3307	2.57194
0.055	0.660066	1.08911	15.462	18.5809	4.17492	21.8317	0.165017	7.80528	18.8614	18.1683	26.3531	8.36634	9.38944	20.2145	16.5182	22.1947	1.25413	16.8152	12.8878	15.6766																								0.055	0.20621	0.786366	17.2718	17.5661	4.87712
0.065	0.511551	0.462046	8.06931	22.5578	7.64026	18.0033	0.0330033	2.57426	12.6733	12.5908	20.3465	14.1584	4.81848	16.9142	18.8284	19.505	0.363036	8.53135	15.9901	7.64026																								0.065	0.013154	0.0552717	12.2629	19.6377	8.01585
0.075	0.29703	0.148515	4.81848	18.3993	12.1452	11.1881	0.0330033	0.841584	8.9769	7.70627	10.2805	16.5677	2.29373	11.6172	13.6469	11.7822	0.247525	4.42244	17.3762	2.83828																								0.075	0.000460445	0.0019174	6.89516	17.2279	11.4187
0.085	0.049505	0.181518	1.83168	10.066	16.0396	5.89109	0	0.412541	5.24752	4.63696	4.09241	16.3201	1.32013	6.73267	8.41584	5.67657	0.0660066	2.06271	13.8779	1.55116																								0.085	8.84449e-06	3.28287e-05	3.07039	11.8606	14.0984
0.095	0.049505	0.148515	1.20462	4.86799	17.3597	2.9538	0	0.214521	3.9934	2.57426	1.89769	13.6964	0.610561	3.58086	5.28053	1.9802	0.0660066	1.12211	9.35644	1.10561																								0.095	9.3227e-08	2.77412e-07	1.08278	6.40774	15.087
0.105	0.0330033	0.0330033	0.709571	1.93069	14.4719	1.32013	0.0165017	0.19802	1.9802	1.17162	1.12211	8.16832	0.346535	1.55116	2.85479	1.10561	0.0660066	0.858086	5.59406	0.231023																								0.105	5.39244e-10	1.15699e-09	0.302399	2.71664	13.9933
0.115	0	0.0825083	0.412541	0.693069	10.0495	0.561056	0.0165017	0.049505	0.775578	0.594059	0.445545	5.21452	0.330033	0.825083	1.9637	0.511551	0.0330033	0.39604	3.05281	0.280528																								0.115	1.7116e-12	2.38157e-12	0.0668834	0.903832	11.2491
0.125	0.0330033	0	0.264026	0.462046	6.84818	0.313531	0	0.049505	0.693069	0.346535	0.214521	3.44884	0.181518	0.462046	1.12211	0.247525	0.049505	0.379538	2.09571	0.0660066																								0.125	2.98122e-15	2.41952e-15	0.0117153	0.235978	7.83791
0.135	0.0165017	0.0165017	0.264026	0.264026	3.58086	0.0990099	0	0.049505	0.412541	0.231023	0.165017	2.31023	0.0825083	0.313531	0.973597	0.165017	0.0330033	0.181518	1.18812	0.049505																								0.135	2.84944e-18	1.21318e-18	0.00162512	0.0483484	4.73331
0.145	0	0	0.049505	0.0990099	1.74917	0.0660066	0	0.0330033	0.363036	0.0990099	0.132013	1.55116	0.115512	0.181518	0.39604	0.0660066	0	0.148515	0.726073	0.0660066																								0.145	1.49451e-21	3.00229e-22	0.000178531	0.00777359	2.47749
0.155	0	0	0.049505	0.0330033	0.990099	0.0825083	0	0	0.346535	0.049505	0.0660066	0.940594	0.0330033	0.0990099	0.132013	0.0660066	0	0.0330033	0.594059	0.0330033																								0.155	4.30142e-25	3.66701e-26	1.55324e-05	0.000980819	1.12394
0.165	0	0.0330033	0.0825083	0.0990099	0.577558	0.0330033	0	0	0.148515	0.0165017	0.165017	0.544554	0.049505	0.0330033	0.0990099	0.0330033	0	0.049505	0.39604	0.0165017																								0.165	6.79359e-29	2.21056e-30	1.07019e-06	9.71145e-05	0.44193
0.175	0.0165017	0	0.0330033	0.0660066	0.19802	0	0	0.049505	0.049505	0	0.0330033	0.330033	0.0165017	0.049505	0.115512	0	0	0.0660066	0.247525	0.0165017																								0.175	5.8879e-33	6.57693e-35	5.83953e-08	7.54584e-06	0.150608
0.185	0.0165017	0	0.0330033	0.0165017	0.231023	0	0	0	0.0660066	0.0330033	0.148515	0.214521	0	0.049505	0.0330033	0	0	0.0165017	0.132013	0																								0.185	2.80025e-37	9.65774e-40	2.52344e-09	4.60107e-07	0.0444863
0.195	0.0330033	0	0.0330033	0	0.181518	0	0	0	0.049505	0	0.049505	0.19802	0.0165017	0	0	0	0.0165017	0	0.148515	0																								0.195	7.30812e-42	6.99937e-45	8.63582e-11	2.2016e-08	0.011389
0.205	0	0	0.0330033	0.0330033	0.0330033	0	0	0	0.0660066	0.0165017	0.049505	0.19802	0.0165017	0.0330033	0.0165017	0	0	0	0.0660066	0																								0.205	1.04662e-46	2.50365e-50	2.34052e-12	8.26694e-10	0.00252714
0.215	0.0165017	0	0	0	0.049505	0	0	0	0.148515	0	0.0660066	0.132013	0	0.0165017	0	0	0	0	0.0660066	0																								0.215	8.22521e-52	4.41997e-56	5.02361e-14	2.43601e-11	0.000486021
0.225	0	0.0165017	0	0	0.0165017	0	0	0.0165017	0.0165017	0	0	0.0330033	0	0	0.049505	0	0	0	0.049505	0.0165017																								0.225	3.54714e-57	3.8512e-62	8.53921e-16	5.63304e-13	8.10146e-05
0.235	0	0.0165017	0	0.0165017	0.0165017	0	0	0	0.0165017	0	0.049505	0.0825083	0.0165017	0.0330033	0	0	0	0.0165017	0.0165017	0																								0.235	8.3943e-63	1.65616e-68	1.14952e-17	1.0222e-14	1.17045e-05
0.245	0	0	0	0	0.0660066	0	0	0	0	0.0165017	0.0330033	0.115512	0.0165017	0	0.0165017	0	0	0	0	0																								0.245	1.09009e-68	3.51514e-75	1.22549e-19	1.45564e-16	1.46564e-06
0.255	0	0	0	0	0.0330033	0	0	0	0.0165017	0	0.0165017	0.0660066	0.0330033	0	0	0	0	0	0	0																								0.255	7.76815e-75	3.68224e-82	1.03467e-21	1.62667e-18	1.59068e-07
0.265	0	0	0	0	0	0	0	0	0.0165017	0	0.0330033	0.0825083	0.0165017	0	0	0	0	0	0.0165017	0																								0.265	3.0377e-81	1.90377e-89	6.91813e-24	1.42651e-20	1.49631e-08
0.275	0	0	0	0	0	0.0165017	0	0	0	0	0	0.0165017	0.0165017	0	0	0	0	0	0.0660066	0																								0.275	6.5185e-88	4.85787e-97	3.6633e-26	9.81697e-23	1.21996e-09
0.285	0	0	0	0	0	0	0	0	0	0.0165017	0.0165017	0.0330033	0	0	0	0	0	0	0	0																								0.285	7.67579e-95	6.118e-105	1.53622e-28	5.30162e-25	8.62081e-11
0.295	0	0	0	0	0	0	0	0	0	0	0.0165017	0.0330033	0	0	0	0	0	0	0	0																								0.295	4.9599e-102	3.80281e-113	5.1019e-31	2.24681e-27	5.28001e-12
0.305	0	0	0	0	0	0	0	0	0	0	0	0.0330033	0	0	0	0	0	0	0	0																								0.305	1.75872e-109	1.16662e-121	1.34186e-33	7.47229e-30	2.80288e-13
0.315	0	0	0	0	0	0	0	0	0	0	0	0	0	0.0165017	0	0	0	0	0	0																								0.315	3.42212e-117	1.76639e-130	2.79497e-36	1.95015e-32	1.2896e-14
0.325	0	0	0	0	0	0	0	0	0	0	0	0	0	0	0	0	0	0	0	0																								0.325	3.65399e-125	1.32e-139	4.61046e-39	3.99403e-35	5.14269e-16
0.335	0	0	0	0	0	0	0	0	0	0	0	0.0330033	0	0	0	0	0	0	0	0																								0.335	2.14098e-133	4.86849e-149	6.02294e-42	6.41921e-38	1.77749e-17
0.345	0	0	0	0	0	0	0	0	0	0	0	0.0165017	0	0	0	0	0	0	0	0																								0.345	6.88388e-142	8.86226e-159	6.23116e-45	8.09618e-41	5.32485e-19
0.355	0	0	0	0	0	0	0	0	0	0	0	0.0165017	0	0	0	0	0	0	0	0																								0.355	1.21458e-150	7.96207e-169	5.10536e-48	8.01321e-44	1.38258e-20
0.365	0	0	0	0	0	0	0	0	0	0	0	0	0	0	0	0	0	0	0	0																								0.365	1.17597e-159	3.53052e-179	3.31269e-51	6.22388e-47	3.11139e-22
0.375	0	0	0	0	0	0	0	0	0	0	0	0	0	0	0	0	0	0	0	0																								0.375	6.24795e-169	7.72649e-190	1.70228e-54	3.79353e-50	6.0688e-24
0.385	0	0	0	0	0	0	0	0	0	0	0	0	0	0	0	0	0	0	0	0																								0.385	1.8216e-178	8.34559e-201	6.92753e-58	1.81449e-53	1.02597e-25
0.395	0	0	0	0	0.0165017	0	0	0	0	0	0	0	0	0	0	0	0	0.0330033	0	0																								0.395	2.91436e-188	4.44901e-212	2.23266e-61	6.81071e-57	1.5033e-27
0.405	0	0	0	0	0	0	0	0	0	0	0	0	0	0	0	0	0	0	0	0																								0.405	2.55863e-198	1.17058e-223	5.69853e-65	2.00613e-60	1.90916e-29
0.415	0	0	0	0	0	0	0	0	0	0	0	0	0	0	0	0	0	0	0	0																								0.415	1.23267e-208	1.52009e-235	1.15186e-68	4.63717e-64	2.10146e-31
0.425	0	0	0	0	0	0	0	0	0	0	0	0	0	0	0	0	0	0	0	0																								0.425	3.25881e-219	9.74244e-248	1.84388e-72	8.41153e-68	2.00485e-33
0.435	0	0	0	0	0	0	0	0	0	0	0	0	0	0	0	0	0	0	0	0																								0.435	4.72765e-230	3.08175e-260	2.33757e-76	1.19736e-71	1.65777e-35
0.445	0	0	0	0	0	0	0	0	0	0	0	0	0	0	0	0	0	0	0	0																								0.445	3.76362e-241	4.81127e-273	2.34688e-80	1.33753e-75	1.1881e-37
0.455	0	0	0	0	0	0	0	0	0	0	0	0	0	0	0	0	0	0	0	0																								0.455	1.64414e-252	3.70725e-286	1.86601e-84	1.17249e-79	7.38007e-40
0.465	0	0	0	0	0	0	0	0	0	0	0	0	0	0	0	0	0	0	0	0																								0.465	3.94138e-264	1.40986e-299	1.17499e-88	8.06573e-84	3.97331e-42
0.475	0	0	0	0	0	0	0	0	0	0	0	0	0	0	0	0	0	0	0	0																								0.475	5.18478e-276	0	5.85938e-93	4.35417e-88	1.85407e-44
0.485	0	0	0	0	0	0	0	0	0	0	0	0.0165017	0	0	0	0	0	0	0	0																								0.485	3.74272e-288	0	2.31401e-97	1.84457e-92	7.49865e-47
0.495	0	0	0	0	0	0	0	0	0	0	0	0	0	0	0	0	0	0	0	0																								0.495	1.48258e-300	0	7.23728e-102	6.13216e-97	2.62859e-49
0.505	0	0	0	0	0	0	0	0	0	0	0	0	0	0	0	0	0	0	0	0																								0.505	0	0	1.7926e-106	1.59978e-101	7.98628e-52
0.515	0	0	0	0	0	0	0	0	0	0	0	0	0	0	0	0	0	0	0	0																								0.515	0	0	3.5163e-111	3.27517e-106	2.10305e-54
0.525	0	0	0	0	0	0	0	0	0	0	0	0	0	0	0	0	0	0	0	0																								0.525	0	0	5.46243e-116	5.26181e-111	4.79995e-57
0.535	0	0	0	0	0	0	0	0	0	0	0	0	0	0	0	0	0	0	0	0																								0.535	0	0	6.7202e-121	6.63384e-116	9.49526e-60
0.545	0	0	0	0	0	0	0	0	0	0	0	0	0	0	0	0	0	0	0	0																								0.545	0	0	6.5475e-126	6.56331e-121	1.62802e-62
0.555	0	0	0	0	0	0	0	0	0	0	0	0	0	0	0	0	0	0	0	0																								0.555	0	0	5.05203e-131	5.09576e-126	2.41933e-65
0.565	0	0	0	0	0	0	0	0	0	0	0	0	0	0	0	0	0	0	0	0																								0.565	0	0	3.08711e-136	3.10472e-131	3.11611e-68
0.575	0	0	0	0	0	0	0	0	0	0	0	0	0	0	0	0	0	0	0	0																								0.575	0	0	1.49395e-141	1.48444e-136	3.47867e-71
0.585	0	0	0	0	0	0	0	0	0	0	0	0	0	0	0	0	0	0	0	0																								0.585	0	0	5.72552e-147	5.56972e-142	3.36586e-74
0.595	0	0	0	0	0	0	0	0	0	0	0	0	0	0	0	0	0	0	0	0																								0.595	0	0	1.73777e-152	1.63995e-147	2.82269e-77
0.605	0	0	0	0	0	0	0	0	0	0	0	0	0	0	0	0	0	0	0	0																								0.605	0	0	4.177e-158	3.78928e-153	2.05169e-80
0.615	0	0	0	0	0	0	0	0	0	0	0	0	0	0	0	0	0	0	0	0																								0.615	0	0	7.95122e-164	6.87085e-159	1.29253e-83
0.625	0	0	0	0	0	0	0	0	0	0	0	0	0	0	0	0	0	0	0	0																								0.625	0	0	1.19867e-169	9.77669e-165	7.05758e-87
0.635	0	0	0	0	0	0	0	0	0	0	0	0	0	0	0	0	0	0	0	0																								0.635	0	0	1.43108e-175	1.09169e-170	3.34005e-90
0.645	0	0	0	0	0	0	0	0	0	0	0	0	0	0	0	0	0	0	0	0																								0.645	0	0	1.35308e-181	9.56618e-177	1.37004e-93
0.655	0	0	0	0	0	0	0	0	0	0	0	0	0	0	0	0	0	0	0	0																								0.655	0	0	1.01316e-187	6.57815e-183	4.87072e-97
0.665	0	0	0	0	0	0	0	0	0	0	0	0	0	0	0	0	0	0	0	0																								0.665	0	0	6.00802e-194	3.54975e-189	1.50085e-100
0.675	0	0	0	0	0	0	0	0	0	0	0	0	0	0	0	0	0	0	0	0																								0.675	0	0	2.82151e-200	1.50321e-195	4.00834e-104
0.685	0	0	0	0	0	0	0	0	0	0	0	0	0	0	0	0	0	0	0	0																								0.685	0	0	1.04937e-206	4.99537e-202	9.27843e-108
0.695	0	0	0	0	0	0	0	0	0	0	0	0	0	0	0	0	0	0	0	0																								0.695	0	0	3.09079e-213	1.3027e-208	1.86152e-111
0.705	0	0	0	0	0	0	0	0	0	0	0	0	0	0	0	0	0	0	0	0																								0.705	0	0	7.20957e-220	2.66594e-215	3.23699e-115
0.715	0	0	0	0	0	0	0	0	0	0	0	0	0	0	0	0	0	0	0	0																								0.715	0	0	1.33182e-226	4.28137e-222	4.87865e-119
0.725	0	0	0	0	0	0	0	0	0	0	0	0	0	0	0	0	0	0	0	0																								0.725	0	0	1.9484e-233	5.39565e-229	6.37294e-123
0.735	0	0	0	0	0	0	0	0	0	0	0	0	0	0	0	0	0	0	0	0																								0.735	0	0	2.25739e-240	5.33621e-236	7.21543e-127
0.745	0	0	0	0	0	0	0	0	0	0	0	0	0	0	0	0	0	0	0	0																								0.745	0	0	2.07125e-247	4.14143e-243	7.08057e-131
0.755	0	0	0	0	0	0	0	0	0	0	0	0	0	0	0	0	0	0	0	0																								0.755	0	0	1.50506e-254	2.52229e-250	6.02221e-135
0.765	0	0	0	0	0	0	0	0	0	0	0	0	0	0	0	0	0	0	0	0																								0.765	0	0	8.66112e-262	1.2055e-257	4.43943e-139
0.775	0	0	0	0	0	0	0	0	0	0	0	0	0	0	0	0	0	0	0	0																								0.775	0	0	3.9472e-269	4.52136e-265	2.83648e-143
0.785	0	0	0	0	0	0	0	0	0	0	0	0	0	0	0	0	0	0	0	0																								0.785	0	0	1.42463e-276	1.33075e-272	1.57078e-147
0.795	0	0	0	0	0	0	0	0	0	0	0	0	0	0	0	0	0	0	0	0																								0.795	0	0	4.07203e-284	3.07365e-280	7.53937e-152
0.805	0	0	0	0	0	0	0	0	0	0	0	0	0	0	0	0	0	0	0	0																								0.805	0	0	9.21757e-292	5.57108e-288	3.13644e-156
0.815	0	0	0	0	0	0	0	0	0	0	0	0	0	0	0	0	0	0	0	0																								0.815	0	0	1.65241e-299	7.92413e-296	1.13089e-160
0.825	0	0	0	0	0	0	0	0	0	0	0	0	0	0	0	0	0	0	0	0																								0.825	0	0	2.34594e-307	8.84489e-304	3.53417e-165
0.835	0	0	0	0	0	0	0	0	0	0	0	0	0	0	0	0	0	0	0	0																								0.835	0	0	0	0	9.57274e-170
0.845	0	0	0	0	0	0	0	0	0	0	0	0	0	0	0	0	0	0	0	0																								0.845	0	0	0	0	2.24734e-174
0.855	0	0	0	0	0	0	0	0	0	0	0	0	0	0	0	0	0	0	0	0																								0.855	0	0	0	0	4.57281e-179
0.865	0	0	0	0	0	0	0	0	0	0	0	0	0	0	0	0	0	0	0	0																								0.865	0	0	0	0	8.06455e-184
0.875	0	0	0	0	0	0	0	0	0	0	0	0	0	0	0	0	0	0	0	0																								0.875	0	0	0	0	1.23271e-188
0.885	0	0	0	0	0	0	0	0	0	0	0	0	0	0	0	0	0	0	0	0																								0.885	0	0	0	0	1.63314e-193
0.895	0	0	0	0	0	0	0	0	0	0	0	0	0	0	0	0	0	0	0	0																								0.895	0	0	0	0	1.87529e-198
0.905	0	0	0	0	0	0	0	0	0	0	0	0	0	0	0	0	0	0	0	0																								0.905	0	0	0	0	1.86636e-203
0.915	0	0	0	0	0	0	0	0	0	0	0	0	0	0	0	0	0	0	0	0																								0.915	0	0	0	0	1.60993e-208
0.925	0	0	0	0	0	0	0	0	0	0	0	0	0	0	0	0	0	0	0	0																								0.925	0	0	0	0	1.20365e-213
0.935	0	0	0	0	0	0	0	0	0	0	0	0	0	0	0	0	0	0	0	0																								0.935	0	0	0	0	7.79964e-219
0.945	0	0	0	0	0	0	0	0	0	0	0	0	0	0	0	0	0	0	0	0																								0.945	0	0	0	0	4.38059e-224
0.955	0	0	0	0	0	0	0	0	0	0	0	0	0	0	0	0	0	0	0	0																								0.955	0	0	0	0	2.13243e-229
0.965	0	0	0	0	0	0	0	0	0	0	0	0	0	0	0	0	0	0	0	0																								0.965	0	0	0	0	8.997e-235
0.975	0	0	0	0	0	0	0	0	0	0	0	0	0	0	0	0	0	0	0	0																								0.975	0	0	0	0	3.29006e-240
0.985	0	0	0	0	0	0	0	0	0	0	0	0	0	0	0	0	0	0	0	0																								0.985	0	0	0	0	1.04278e-245
0.995	0	0	0	0	0	0	0	0	0	0	0	0	0	0	0	0	0	0	0	0																								0.995	0	0	0	0	2.8646e-251
[truncated: 15 more columns]

## Sheet: Escherichia_coli
	C	M	F	I	L	V	W	Y	A	G	T	S	Q	N	E	D	H	R	K	P			C	M	F	I	L	V	W	Y	A	G	T	S	Q	N	E	D	H	R	K	P			C	M	F	I	L
0.005	46.853	2.99932	3.45376	0.931606	0.568053	0.931606	38.6049	9.02068	0.817996	1.61327	1.5451	1.09066	3.93092	3.31743	3.40832	2.86299	16.4963	1.86321	2.13588	3.88548		average	0.0131768	0.0305539	0.039476	0.0617087	0.106218	0.0708162	0.0151744	0.0279968	0.0930898	0.0702774	0.0534071	0.0582786	0.0437604	0.0390186	0.0575662	0.0500259	0.0233512	0.0560245	0.0474221	0.0426579		0.005	24.7731	6.67663	5.22913	1.34131	0.132186
0.015	33.9696	20.8362	9.13429	1.15883	0.136333	0.817996	32.7653	22.2222	0.181777	1.61327	1.68144	1.29516	6.72574	8.54351	4.99886	6.04408	28.6299	3.45376	6.74847	5.18064		standard deviation	0.0133493	0.015588	0.021769	0.0256061	0.0337658	0.0240511	0.0124801	0.0158246	0.0301787	0.0258878	0.0205955	0.0220936	0.0212964	0.0194095	0.0266378	0.0213261	0.0159227	0.025493	0.0254592	0.018848		0.015	29.6074	15.5569	9.74005	2.95139	0.307393
0.025	11.7019	31.9473	21.2906	3.93092	0.340832	2.02227	18.1095	29.6296	0.772552	2.06771	4.49898	3.7037	14.5421	21.2224	7.56646	9.29334	27.4483	7.56646	14.8603	12.6335		Skewness	2.63418	2.26016	3.47539	1.60554	0.60119	0.588713	1.74927	1.29896	0.249151	0.208321	2.08961	1.28973	0.900982	1.57899	0.354284	0.301295	5.03065	1.33634	1.55506	1.34307		0.025	20.189	24.0189	14.6909	5.57558	0.654804
0.035	3.61282	24.6535	24.8125	10.0659	0.613497	4.33992	7.11202	21.2679	2.11316	5.45331	13.4288	10.4522	20.8589	25.2443	8.24813	10.8157	16.4281	12.8834	20.6544	22.1541		without amino acid N	703	0	88	34	25	39	559	173	35	66	61	43	122	78	110	88	235	64	53	120		0.035	7.85461	24.5727	17.9428	9.04308	1.27773
0.045	1.59055	11.5883	18.0868	17.087	1.59055	7.79368	1.84049	9.99773	2.99932	9.40695	23.7446	18.8821	19.9727	20.4045	12.2699	18.5412	7.13474	16.2236	18.314	25.3352		without amino acid %	0.159736	0	0.0199955	0.00772552	0.00568053	0.00886162	0.127017	0.0393092	0.00795274	0.0149966	0.0138605	0.00977051	0.027721	0.0177232	0.0249943	0.0199955	0.053397	0.0145421	0.0120427	0.0272665		0.045	1.74352	16.6579	17.7455	12.5923	2.28387
0.055	0.772552	4.43081	10.6567	19.4047	2.65849	15.5874	0.840718	4.33992	5.06703	13.0425	24.8125	23.4719	15.3147	10.2931	15.9509	21.3361	2.22677	17.905	13.5651	17.2234																								0.055	0.220813	7.48266	14.2116	15.0543	3.73951
0.065	0.386276	1.49966	5.58964	17.337	5.06703	18.8139	0.340832	1.70416	7.97546	16.6099	15.0875	17.8823	8.61168	4.99886	17.6324	16.4963	0.772552	15.3147	8.61168	8.17996																								0.065	0.0159558	2.2272	9.21619	15.4518	5.60874
0.075	0.477164	0.658941	3.20382	11.9973	8.97523	17.5642	0.136333	1.13611	11.6792	16.3826	8.04363	10.4976	5.06703	2.88571	12.997	8.52079	0.295387	11.4292	5.36242	3.09021																								0.075	0.000657814	0.439268	4.83968	13.6163	7.70592
0.085	0.227221	0.363554	1.59055	7.04385	11.6564	14.1786	0.136333	0.31811	15.1556	12.8153	3.20382	5.72597	2.34038	1.22699	7.88457	3.40832	0.159055	6.0668	3.72643	1.18155																								0.085	1.54733e-05	0.0574073	2.05796	10.3016	9.69821
0.095	0.295387	0.295387	0.908884	4.81709	13.3606	8.95251	0.0681663	0.159055	14.2013	10.4522	1.86321	3.22654	1.38605	0.840718	3.93092	1.38605	0.136333	3.04476	2.43127	0.408998																								0.095	2.07663e-07	0.00497134	0.70862	6.69135	11.1807
0.105	0.0454442	0.249943	0.340832	2.45399	13.5651	4.38537	0	0.0908884	12.7698	5.24881	0.658941	1.77232	0.477164	0.272665	2.02227	0.704385	0.0454442	1.52238	1.24972	0.227221																								0.105	1.59011e-09	0.000285264	0.197581	3.73152	11.8073
0.115	0.0454442	0.204499	0.386276	1.36333	11.3838	2.02227	0	0.0227221	9.56601	2.70393	0.522608	0.704385	0.249943	0.272665	1.20427	0.272665	0.136333	0.886162	0.840718	0.181777																								0.115	6.94688e-12	1.08465e-05	0.04461	1.78658	11.422
0.125	0.0227221	0.113611	0.136333	0.74983	9.31606	1.02249	0.0227221	0	6.95297	1.24972	0.363554	0.522608	0.227221	0.136333	0.817996	0.0908884	0.0227221	0.681663	0.408998	0.0227221																								0.125	1.7316e-14	2.73273e-07	0.00815596	0.734382	10.1215
0.135	0	0.0454442	0.113611	0.477164	7.04385	0.590775	0	0.0227221	4.24903	0.613497	0.204499	0.227221	0.0908884	0.0681663	0.499886	0.0454442	0.0227221	0.272665	0.386276	0.0454442																								0.135	2.46262e-17	4.56219e-09	0.00120746	0.259171	8.21584
0.145	0	0.0454442	0.136333	0.363554	4.65803	0.454442	0.0227221	0.0454442	2.49943	0.295387	0.0681663	0.204499	0.0908884	0.113611	0.204499	0.0227221	0.0227221	0.43172	0.227221	0.0908884																								0.145	1.99822e-20	5.04682e-11	0.000144753	0.078526	6.10898
0.155	0	0.0227221	0.0227221	0.136333	3.06748	0.159055	0	0	1.11338	0.136333	0.113611	0.0681663	0	0.0227221	0.204499	0.0227221	0	0.181777	0.113611	0																								0.155	9.25088e-24	3.69939e-13	1.4052e-05	0.020427	4.16096
0.165	0	0	0.0227221	0.227221	2.38582	0.136333	0	0	0.795274	0.0681663	0.0227221	0.0227221	0.0227221	0.0681663	0.0227221	0.0681663	0	0.0681663	0.0681663	0.0681663																								0.165	2.44353e-27	1.79684e-15	1.1046e-06	0.00456204	2.59613
0.175	0	0.0227221	0.0454442	0.0681663	1.27244	0.0908884	0	0	0.363554	0.0227221	0.0227221	0.0908884	0.0227221	0	0.0454442	0.0227221	0	0.0227221	0.0681663	0.0227221																								0.175	3.68252e-31	5.78305e-18	7.03111e-08	0.000874737	1.48378
0.185	0	0.0227221	0.0227221	0.136333	0.772552	0.0454442	0	0	0.295387	0.0454442	0.0454442	0.0227221	0.0227221	0.0227221	0.0227221	0	0	0.0227221	0.0454442	0.0227221																								0.185	3.16641e-35	1.23331e-20	3.62411e-09	0.000143999	0.776817
0.195	0	0	0	0.0454442	0.658941	0.0227221	0	0.0227221	0.272665	0.0908884	0.0227221	0.0227221	0.0227221	0.0227221	0.0681663	0.0454442	0	0.0454442	0.0454442	0																								0.195	1.5534e-39	1.74283e-23	1.51263e-10	2.03519e-05	0.372543
0.205	0	0	0	0	0.227221	0	0	0	0	0	0	0	0	0	0	0	0	0	0.0227221	0																								0.205	4.34805e-44	1.63194e-26	5.11235e-12	2.46953e-06	0.16366
0.215	0	0	0	0.0454442	0.159055	0	0	0	0.0681663	0.0227221	0	0.0454442	0.0227221	0	0	0	0	0	0.0908884	0																								0.215	6.94384e-49	1.01257e-29	1.39915e-13	2.57269e-07	0.0658593
0.225	0	0	0	0.0227221	0.136333	0	0	0	0.0227221	0	0	0.0227221	0	0.0227221	0	0	0	0.0227221	0	0																								0.225	6.32702e-54	4.16302e-33	3.10072e-15	2.30105e-08	0.0242773
0.235	0	0	0	0.0227221	0.113611	0.0454442	0	0	0.0227221	0.0454442	0	0.0227221	0	0	0	0	0	0.0454442	0	0.0227221																								0.235	3.28922e-59	1.13413e-36	5.56439e-17	1.76696e-09	0.00819769
0.245	0	0	0	0.0908884	0.0681663	0	0	0	0	0	0	0	0	0	0	0	0	0	0	0																								0.245	9.75619e-65	2.04731e-40	8.08589e-19	1.1649e-10	0.00253566
0.255	0	0	0	0	0	0	0	0	0	0	0	0	0	0	0	0	0	0	0.0227221	0																								0.255	1.65106e-70	2.44891e-44	9.51467e-21	6.59353e-12	0.000718453
0.265	0	0	0	0	0.113611	0	0	0	0	0	0	0	0	0	0	0	0	0	0	0																								0.265	1.59418e-76	1.94102e-48	9.06599e-23	3.20413e-13	0.000186472
0.275	0	0	0	0	0	0	0	0	0	0	0	0.0227221	0	0	0	0	0	0	0	0																								0.275	8.7823e-83	1.01942e-52	6.99507e-25	1.3368e-14	4.43341e-05
0.285	0	0	0	0	0	0.0227221	0	0	0	0	0	0	0	0	0	0	0	0	0	0.0227221																								0.285	2.7604e-89	3.54769e-57	4.37044e-27	4.78834e-16	9.6554e-06
0.295	0	0	0	0	0.0227221	0	0	0	0.0227221	0	0.0227221	0	0	0	0	0	0	0	0	0																								0.295	4.9503e-96	8.18098e-62	2.21112e-29	1.47254e-17	1.92624e-06
0.305	0	0	0	0	0	0	0	0	0.0227221	0	0	0	0	0	0	0	0	0	0	0																								0.305	5.06506e-103	1.25006e-66	9.05851e-32	3.88789e-19	3.52014e-07
0.315	0	0	0	0	0.0454442	0	0	0	0	0	0	0	0	0	0	0	0	0.0227221	0	0																								0.315	2.95686e-110	1.26569e-71	3.00508e-34	8.81301e-21	5.89273e-08
0.325	0	0	0	0	0	0	0	0	0	0	0	0	0	0	0	0	0	0	0	0																								0.325	9.84856e-118	8.49161e-77	8.07256e-37	1.71514e-22	9.03612e-09
0.335	0	0	0	0.0227221	0.0227221	0	0	0	0	0	0	0	0	0	0	0	0	0.0227221	0	0																								0.335	1.87158e-125	3.77503e-82	1.75599e-39	2.86574e-24	1.26927e-09
0.345	0	0	0	0	0	0	0	0	0	0	0	0	0	0	0	0	0	0	0	0																								0.345	2.02926e-133	1.11204e-87	3.09306e-42	4.1109e-26	1.63319e-10
0.355	0	0	0.0227221	0	0	0	0	0	0	0	0	0	0	0	0	0	0	0	0	0																								0.355	1.25534e-141	2.17062e-93	4.41174e-45	5.06294e-28	1.92498e-11
0.365	0	0	0	0	0	0	0	0	0	0	0	0	0	0	0	0	0	0	0	0																								0.365	4.43078e-150	2.80749e-99	5.09551e-48	5.35342e-30	2.07838e-12
0.375	0	0	0	0	0	0	0	0	0	0	0	0	0	0	0	0	0	0	0	0																								0.375	8.92262e-159	2.40613e-105	4.76563e-51	4.85986e-32	2.05557e-13
0.385	0	0	0	0	0	0	0	0	0	0	0.0227221	0	0	0	0	0	0	0	0	0																								0.385	1.02518e-167	1.36643e-111	3.60919e-54	3.78774e-34	1.86229e-14
0.395	0	0	0	0	0	0	0	0	0	0	0	0	0	0	0	0	0	0	0	0																								0.395	6.72047e-177	5.14191e-118	2.21337e-57	2.53454e-36	1.5455e-15
0.405	0	0	0	0	0	0	0	0	0	0	0	0	0	0	0	0	0	0	0	0																								0.405	2.51359e-186	1.28212e-124	1.09914e-60	1.45607e-38	1.1749e-16
0.415	0	0	0	0	0	0	0	0	0	0	0	0	0	0	0	0	0	0	0	0																								0.415	5.36394e-196	2.11837e-131	4.41986e-64	7.18176e-41	8.18164e-18
0.425	0	0	0	0	0	0	0	0	0	0	0	0	0	0	0	0	0	0	0	0																								0.425	6.53081e-206	2.31921e-138	1.4392e-67	3.04118e-43	5.21901e-19
0.435	0	0	0	0	0	0	0	0	0	0	0	0	0	0	0	0	0.0227221	0	0	0																								0.435	4.53675e-216	1.68247e-145	3.79478e-71	1.10565e-45	3.04961e-20
0.445	0	0	0	0	0	0	0	0	0	0	0	0	0	0	0	0	0	0	0	0																								0.445	1.79811e-226	8.08766e-153	8.10231e-75	3.45108e-48	1.63233e-21
0.455	0	0	0	0	0	0	0	0	0	0	0	0	0	0	0	0	0	0	0	0																								0.455	4.06614e-237	2.57612e-160	1.40083e-78	9.2482e-51	8.00352e-23
0.465	0	0	0.0227221	0	0	0	0	0	0	0	0	0	0	0	0	0	0	0	0	0																								0.465	5.24618e-248	5.43721e-168	1.96119e-82	2.12776e-53	3.59469e-24
0.475	0	0	0	0	0	0	0	0	0	0	0	0	0	0	0	0	0	0	0	0																								0.475	3.86187e-259	7.60421e-176	2.22336e-86	4.20293e-56	1.47894e-25
0.485	0	0	0	0	0	0	0	0	0	0	0	0	0	0	0	0	0	0	0	0																								0.485	1.62198e-270	7.04693e-184	2.04105e-90	7.12764e-59	5.57375e-27
0.495	0	0	0	0	0	0	0	0	0	0	0	0	0	0	0	0	0	0	0	0																								0.495	3.88677e-282	4.32727e-192	1.51724e-94	1.03777e-61	1.92421e-28
0.505	0	0	0	0	0	0	0	0	0	0	0	0	0	0	0	0	0	0	0	0																								0.505	5.31405e-294	1.76074e-200	9.13293e-99	1.29725e-64	6.08509e-30
0.515	0	0	0	0	0	0	0	0	0	0	0	0	0	0	0	0	0	0	0	0																								0.515	4.14531e-306	4.74727e-209	4.45166e-103	1.39222e-67	1.76274e-31
0.525	0	0	0	0	0	0	0	0	0	0	0	0	0	0	0	0	0	0	0	0																								0.525	0	8.48126e-218	1.75707e-107	1.28279e-70	4.67756e-33
0.535	0	0	0	0	0	0	0	0	0	0	0	0	0	0	0	0	0	0	0	0																								0.535	0	1.00402e-226	5.6158e-112	1.01477e-73	1.13699e-34
0.545	0	0	0	0	0	0	0	0	0	0	0	0	0	0	0	0	0	0	0	0																								0.545	0	7.87583e-236	1.45342e-116	6.89197e-77	2.53165e-36
0.555	0	0	0	0	0	0	0	0	0	0	0	0	0	0	0	0	0	0	0	0																								0.555	0	4.0937e-245	3.04596e-121	4.01867e-80	5.16368e-38
0.565	0	0	0	0	0	0	0	0	0	0	0	0	0	0	0	0	0	0	0	0																								0.565	0	1.40995e-254	5.16908e-126	2.0118e-83	9.64767e-40
0.575	0	0	0	0	0	0	0	0	0	0	0	0	0	0	0	0	0	0	0	0																								0.575	0	3.2178e-264	7.10327e-131	8.64673e-87	1.65118e-41
0.585	0	0	0	0	0	0	0	0	0	0	0	0	0	0	0	0	0	0	0	0																								0.585	0	4.8661e-274	7.90422e-136	3.19067e-90	2.58865e-43
0.595	0	0	0	0	0	0	0	0	0	0	0	0	0	0	0	0	0	0	0	0																								0.595	0	4.87609e-284	7.12222e-141	1.01083e-93	3.71759e-45
0.605	0	0	0	0	0	0	0	0	0	0	0	0	0	0	0	0	0	0	0	0																								0.605	0	3.23765e-294	5.1967e-146	2.74937e-97	4.89055e-47
0.615	0	0	0	0	0	0	0	0	0	0	0	0	0	0	0	0	0	0	0	0																								0.615	0	1.42448e-304	3.0704e-151	6.4203e-101	5.89335e-49
0.625	0	0	0	0	0	0	0	0	0	0	0	0	0	0	0	0	0	0	0	0																								0.625	0	0	1.46899e-156	1.28718e-104	6.50542e-51
0.635	0	0	0	0	0	0	0	0	0	0	0	0	0	0	0	0	0	0	0	0																								0.635	0	0	5.69111e-162	2.21559e-108	6.57803e-53
0.645	0	0	0	0	0	0	0	0	0	0	0	0	0	0	0	0	0	0	0	0																								0.645	0	0	1.78538e-167	3.27417e-112	6.09292e-55
0.655	0	0	0	0	0	0	0	0	0	0	0	0	0	0	0	0	0	0	0	0																								0.655	0	0	4.53546e-173	4.15411e-116	5.16967e-57
0.665	0	0	0	0	0	0	0	0	0	0	0	0	0	0	0	0	0	0	0	0																								0.665	0	0	9.32968e-179	4.52499e-120	4.01799e-59
0.675	0	0	0	0	0	0	0	0	0	0	0	0	0	0	0	0	0	0	0	0																								0.675	0	0	1.55406e-184	4.23176e-124	2.86063e-61
0.685	0	0	0	0	0	0	0	0	0	0	0	0	0	0	0	0	0	0	0	0																								0.685	0	0	2.09616e-190	3.39773e-128	1.86563e-63
0.695	0	0	0	0	0	0	0	0	0	0	0	0	0	0	0	0	0	0	0	0																								0.695	0	0	2.28948e-196	2.34218e-132	1.11454e-65
0.705	0	0	0	0	0	0	0	0	0	0	0	0	0	0	0	0	0	0	0	0																								0.705	0	0	2.02491e-202	1.38616e-136	6.09921e-68
0.715	0	0	0	0	0	0	0	0	0	0	0	0	0	0	0	0	0	0	0	0																								0.715	0	0	1.4502e-208	7.04324e-141	3.05746e-70
0.725	0	0	0	0	0	0	0	0	0	0	0	0	0	0	0	0	0	0	0	0																								0.725	0	0	8.41023e-215	3.07252e-145	1.40396e-72
0.735	0	0	0	0	0	0	0	0	0	0	0	0	0	0	0	0	0	0	0	0																								0.735	0	0	3.9495e-221	1.15075e-149	5.90553e-75
0.745	0	0	0	0	0	0	0	0	0	0	0	0	0	0	0	0	0	0	0	0																								0.745	0	0	1.50187e-227	3.70024e-154	2.27547e-77
0.755	0	0	0	0	0	0	0	0	0	0	0	0	0	0	0	0	0	0	0	0																								0.755	0	0	4.62465e-234	1.02151e-158	8.03139e-80
0.765	0	0	0	0	0	0	0	0	0	0	0	0	0	0	0	0	0	0	0	0																								0.765	0	0	1.15314e-240	2.42114e-163	2.59668e-82
0.775	0	0	0	0	0	0	0	0	0	0	0	0	0	0	0	0	0	0	0	0																								0.775	0	0	2.32829e-247	4.92676e-168	7.69051e-85
0.785	0	0	0	0	0	0	0	0	0	0	0	0	0	0	0	0	0	0	0	0																								0.785	0	0	3.80672e-254	8.60727e-173	2.08641e-87
0.795	0	0	0	0	0	0	0	0	0	0	0	0	0	0	0	0	0	0	0	0																								0.795	0	0	5.03987e-261	1.29102e-177	5.18505e-90
0.805	0	0	0	0	0	0	0	0	0	0	0	0	0	0	0	0	0	0	0	0																								0.805	0	0	5.4031e-268	1.66251e-182	1.18036e-92
0.815	0	0	0	0	0	0	0	0	0	0	0	0	0	0	0	0	0	0	0	0																								0.815	0	0	4.69054e-275	1.83806e-187	2.46141e-95
0.825	0	0	0	0	0	0	0	0	0	0	0	0	0	0	0	0	0	0	0	0																								0.825	0	0	3.2973e-282	1.7447e-192	4.70177e-98
0.835	0	0	0	0	0	0	0	0	0	0	0	0	0	0	0	0	0	0	0	0																								0.835	0	0	1.87693e-289	1.42181e-197	8.2271e-101
0.845	0	0	0	0	0	0	0	0	0	0	0	0	0	0	0	0	0	0	0	0																								0.845	0	0	8.65158e-297	9.94785e-203	1.31869e-103
0.855	0	0	0	0	0	0	0	0	0	0	0	0	0	0	0	0	0	0	0	0																								0.855	0	0	3.22922e-304	5.97557e-208	1.93617e-106
0.865	0	0	0	0	0	0	0	0	0	0	0	0	0	0	0	0	0	0	0	0																								0.865	0	0	0	3.08172e-213	2.60408e-109
0.875	0	0	0	0	0	0	0	0	0	0	0	0	0	0	0	0	0	0	0	0																								0.875	0	0	0	1.36449e-218	3.20829e-112
0.885	0	0	0	0	0	0	0	0	0	0	0	0	0	0	0	0	0	0	0	0																								0.885	0	0	0	5.18696e-224	3.62076e-115
0.895	0	0	0	0	0	0	0	0	0	0	0	0	0	0	0	0	0	0	0	0																								0.895	0	0	0	1.69285e-229	3.74314e-118
0.905	0	0	0	0	0	0	0	0	0	0	0	0	0	0	0	0	0	0	0	0																								0.905	0	0	0	4.74337e-235	3.5447e-121
0.915	0	0	0	0	0	0	0	0	0	0	0	0	0	0	0	0	0	0	0	0																								0.915	0	0	0	1.14109e-240	3.0749e-124
0.925	0	0	0	0	0	0	0	0	0	0	0	0	0	0	0	0	0	0	0	0																								0.925	0	0	0	2.35676e-246	2.44338e-127
0.935	0	0	0	0	0	0	0	0	0	0	0	0	0	0	0	0	0	0	0	0																								0.935	0	0	0	4.17903e-252	1.77852e-130
0.945	0	0	0	0	0	0	0	0	0	0	0	0	0	0	0	0	0	0	0	0																								0.945	0	0	0	6.36208e-258	1.18587e-133
0.955	0	0	0	0	0	0	0	0	0	0	0	0	0	0	0	0	0	0	0	0																								0.955	0	0	0	8.31546e-264	7.24304e-137
0.965	0	0	0	0	0	0	0	0	0	0	0	0	0	0	0	0	0	0	0	0																								0.965	0	0	0	9.33119e-270	4.05242e-140
0.975	0	0	0	0	0	0	0	0	0	0	0	0	0	0	0	0	0	0	0	0																								0.975	0	0	0	8.98984e-276	2.0769e-143
0.985	0	0	0	0	0	0	0	0	0	0	0	0	0	0	0	0	0	0	0	0																								0.985	0	0	0	7.43584e-282	9.75046e-147
0.995	0	0	0	0	0	0	0	0	0	0	0	0	0	0	0	0	0	0	0	0																								0.995	0	0	0	5.28047e-288	4.19318e-150
[truncated: 15 more columns]

## Sheet: Bacillus_subtilis
	C	M	F	I	L	V	W	Y	A	G	T	S	Q	N	E	D	H	R	K	P			C	M	F	I	L	V	W	Y	A	G	T	S	Q	N	E	D	H	R	K	P			C	M	F	I	L
0.005	66.4996	2.911	2.72011	0.524934	0.35791	0.644238	57.4087	4.31878	0.835123	0.763541	0.811262	0.596516	3.36435	2.67239	1.71797	3.05416	17.5614	4.00859	0.501074	5.58339		average	0.00884074	0.0300662	0.0456442	0.0745634	0.0964864	0.0673286	0.0102333	0.0353782	0.0736296	0.0666839	0.0530203	0.061602	0.0385723	0.0401478	0.0737191	0.0511033	0.0228016	0.0412656	0.074297	0.0346165		0.005	34.3762	6.34732	3.62542	0.411865	0.124261
0.015	24.6003	21.2837	6.20377	0.858984	0.310188	0.978287	28.3703	13.362	1.64639	2.1236	2.21904	1.31234	9.75901	8.97161	4.17561	6.80029	29.1339	8.92388	0.596516	11.0236		standard deviation	0.0109076	0.0147068	0.0229572	0.0258387	0.0299168	0.0228066	0.00960586	0.0189035	0.0277894	0.0267719	0.018081	0.0218854	0.020032	0.0195594	0.0324646	0.0224413	0.0146742	0.0206161	0.0304611	0.0164976		0.015	31.1847	16.051	7.12982	1.08326	0.326587
0.025	5.46409	32.3312	15.4617	1.3362	0.429492	2.60081	9.97375	23.2403	2.911	4.05631	5.65497	3.29277	20.544	19.3033	5.77428	8.42281	26.7001	16.5593	2.26676	21.57		Skewness	3.98754	2.00436	1.00464	0.553634	0.301071	0.32098	1.48683	2.61155	0.209111	1.26695	0.404071	0.981637	2.28459	1.29178	0.192212	0.336324	2.11655	1.13647	1.25912	1.20813		0.025	12.2067	25.5637	11.5983	2.45281	0.767608
0.035	1.36006	24.6481	21.5462	3.91315	1.38392	6.10833	3.29277	25.8888	5.58339	7.22978	12.7416	7.96946	26.032	25.3162	5.46409	10.3317	16.6309	21.3791	5.55953	26.7955		without amino acid N	1049	0	63	19	14	24	903	92	26	23	26	21	82	47	44	73	240	77	17	138		0.035	2.06171	25.642	15.6066	4.78129	1.61345
0.045	0.882844	11.3577	19.5896	7.87402	2.3622	11.0475	0.71582	16.3445	8.733	11.5486	22.8108	16.3684	19.518	19.4703	5.60725	16.4161	6.10833	20.3531	10.1646	21.5462		without amino acid %	0.250298	0	0.0150322	0.00453352	0.00334049	0.00572656	0.215462	0.0219518	0.00620377	0.00548795	0.00620377	0.00501074	0.0195657	0.0112145	0.0104987	0.0174183	0.0572656	0.0183727	0.00405631	0.0329277		0.045	0.150256	16.199	17.3708	8.02374	3.03284
0.055	0.501074	3.93701	12.67	14.1494	4.08017	16.4639	0.143164	9.11477	11.3338	14.7936	24.7912	20.21	10.1885	10.8089	7.37294	20.8065	2.33834	14.1732	13.8869	8.66142																								0.055	0.00472507	6.44514	15.9929	11.592	5.09822
0.065	0.35791	1.5748	8.11262	17.9671	7.77857	19.2555	0.071582	4.03245	13.9585	16.3445	15.7719	19.184	5.17776	6.58554	11.3577	16.8933	0.882844	7.18206	16.7979	2.81556																								0.065	6.41147e-05	1.61504	12.1795	14.4176	7.66415
0.075	0.071582	0.978287	5.36865	15.7242	11.811	16.6547	0	1.71797	15.8435	15.5094	9.01933	14.5789	2.57695	3.24505	14.7936	9.54426	0.262467	3.34049	15.7719	1.07373																								0.075	3.75388e-07	0.254885	7.67238	15.4375	10.3035
0.085	0.0954426	0.453352	3.5791	13.2665	15.3185	11.6917	0	0.906705	12.7893	11.5724	3.24505	8.70914	1.16917	1.71797	15.5094	4.29492	0.143164	2.07588	10.4271	0.524934																								0.085	9.48366e-10	0.0253345	3.99786	14.2302	12.3875
0.095	0.0954426	0.238607	1.83727	10.2124	14.2687	7.46838	0	0.429492	9.83059	7.61155	1.50322	3.91315	0.453352	0.906705	10.8327	1.90885	0.0954426	0.835123	7.9456	0.071582																								0.095	1.03382e-12	0.00158594	1.72314	11.2927	13.3186
0.105	0.0238607	0.119303	1.47936	5.22548	12.7893	3.48366	0	0.310188	6.75257	4.03245	0.668098	1.52708	0.501074	0.334049	6.63326	0.691959	0.0954426	0.405631	5.08232	0.143164																								0.105	4.86281e-16	6.25274e-05	0.614343	7.71497	12.8059
0.115	0	0.0238607	0.73968	4.08017	9.56812	1.76569	0.0238607	0.119303	4.65283	2.17132	0.453352	0.954426	0.190885	0.214746	4.46194	0.35791	0	0.262467	3.72226	0.0238607																								0.115	9.86967e-20	1.55261e-06	0.181175	4.53756	11.0113
0.125	0	0.0238607	0.334049	2.02816	6.65712	0.787402	0	0.0954426	2.62467	0.858984	0.190885	0.668098	0.214746	0.0954426	2.14746	0.190885	0	0.190885	2.45765	0.0238607																								0.125	8.64353e-24	2.42807e-08	0.0441959	2.29753	8.46721
0.135	0	0.0238607	0.167025	1.21689	4.96302	0.596516	0	0	1.36006	0.548795	0.0954426	0.286328	0.0477213	0.071582	1.4555	0.071582	0	0.143164	1.69411	0.071582																								0.135	3.26627e-28	2.39149e-10	0.00891788	1.0015	5.82264
0.145	0	0.0477213	0.0954426	0.835123	3.41207	0.310188	0	0	0.668098	0.310188	0.0238607	0.071582	0.0954426	0.143164	1.14531	0.0477213	0	0.0477213	1.02601	0																								0.145	5.32583e-33	1.48348e-12	0.00148847	0.375829	3.58077
0.155	0.0238607	0	0.0477213	0.38177	2.02816	0.0477213	0	0.0238607	0.262467	0.0477213	0	0.071582	0	0.071582	0.548795	0.0238607	0	0.0477213	0.524934	0.0238607																								0.155	3.7471e-38	5.79569e-15	0.0002055	0.121418	1.96928
0.165	0	0	0.0238607	0.143164	1.12145	0.0238607	0	0	0.0477213	0.0954426	0	0.0238607	0	0.071582	0.310188	0.0238607	0	0.0238607	0.596516	0.0238607																								0.165	1.13757e-43	1.42605e-17	2.34684e-05	0.0337694	0.968538
0.175	0.0238607	0	0	0.071582	0.668098	0.0477213	0	0.0238607	0.0477213	0.0238607	0	0.071582	0.0238607	0	0.35791	0.0477213	0	0.0238607	0.238607	0																								0.175	1.49015e-49	2.20991e-20	2.21692e-06	0.00808567	0.425992
0.185	0	0.0477213	0	0.0954426	0.214746	0.0238607	0	0	0.071582	0.143164	0	0.071582	0.0954426	0	0.0954426	0.0477213	0	0	0.190885	0																								0.185	8.42283e-56	2.15685e-23	1.73226e-07	0.00166671	0.167557
0.195	0	0	0.0238607	0.0238607	0.238607	0	0	0	0.0238607	0.0238607	0	0.0477213	0	0	0.0954426	0	0	0	0.214746	0																								0.195	2.05428e-62	1.32579e-26	1.11963e-08	0.00029577	0.0589387
0.205	0	0	0	0.0238607	0.119303	0	0	0	0	0	0	0	0	0	0.071582	0	0	0	0	0																								0.205	2.16188e-69	5.13258e-30	5.98592e-10	4.51855e-05	0.0185402
0.215	0	0	0	0.0477213	0.071582	0	0	0	0	0.0238607	0	0.0238607	0	0	0	0	0	0	0.0954426	0																								0.215	9.81701e-77	1.25143e-33	2.64719e-11	5.94286e-06	0.0052156
0.225	0	0	0	0	0.0238607	0	0	0	0.0238607	0	0	0	0	0	0.0477213	0.0238607	0.0477213	0	0.0238607	0																								0.225	1.92353e-84	1.92169e-37	9.68356e-13	6.72888e-07	0.00131211
0.235	0	0	0	0	0.0238607	0	0	0	0	0.0238607	0	0.0238607	0	0	0.0238607	0	0	0	0.0477213	0																								0.235	1.62627e-92	1.85852e-41	2.9301e-14	6.55905e-08	0.000295198
0.245	0	0	0	0	0	0	0	0	0	0.0238607	0	0.0238607	0	0	0	0	0	0.0238607	0.071582	0																								0.245	5.93278e-101	1.13204e-45	7.33374e-16	5.50414e-09	5.93926e-05
0.255	0	0	0	0	0	0	0	0	0	0.0477213	0	0	0	0	0	0	0	0	0.0238607	0.0238607																								0.255	9.33895e-110	4.34272e-50	1.51833e-17	3.97639e-10	1.06863e-05
0.265	0	0	0	0	0	0	0	0	0	0	0	0	0	0	0	0	0	0	0	0																								0.265	6.34323e-119	1.04923e-54	2.60018e-19	2.47309e-11	1.71949e-06
0.275	0	0	0	0	0	0	0	0.0238607	0	0	0	0	0.0238607	0	0	0	0	0	0.0238607	0																								0.275	1.85907e-128	1.59657e-59	3.6833e-21	1.32416e-12	2.47427e-07
0.285	0	0	0	0	0	0	0	0	0	0.0238607	0	0	0	0	0	0	0	0	0.0477213	0																								0.285	2.35101e-138	1.53007e-64	4.31586e-23	6.1037e-14	3.18398e-08
0.295	0	0	0	0	0	0	0	0.0238607	0	0	0	0	0	0	0	0	0	0	0	0																								0.295	1.28288e-148	9.23517e-70	4.18306e-25	2.42212e-15	3.66413e-09
0.305	0	0	0	0	0	0	0	0.0238607	0	0	0	0	0	0	0	0	0	0	0	0																								0.305	3.02059e-159	3.51063e-75	3.35365e-27	8.27467e-17	3.77093e-10
0.315	0	0	0	0	0	0	0	0	0	0	0	0	0.0238607	0	0	0	0	0	0	0																								0.315	3.06881e-170	8.40491e-81	2.22402e-29	2.43363e-18	3.47057e-11
0.325	0	0	0	0	0	0	0	0	0	0.0238607	0	0	0	0	0	0	0	0	0	0																								0.325	1.34531e-181	1.26733e-86	1.21999e-31	6.16185e-20	2.85647e-12
0.335	0	0	0	0	0	0	0	0	0	0	0	0	0	0	0	0	0	0	0	0																								0.335	2.54476e-193	1.20352e-92	5.53566e-34	1.34313e-21	2.1025e-13
0.345	0	0	0	0	0	0	0	0	0	0	0	0	0	0	0	0	0	0	0	0																								0.345	2.07704e-205	7.19821e-99	2.07769e-36	2.52043e-23	1.38394e-14
0.355	0	0	0	0	0	0	0	0	0	0	0	0	0	0	0	0	0	0	0	0																								0.355	7.31502e-218	2.71147e-105	6.4504e-39	4.07177e-25	8.14659e-16
0.365	0	0	0	0	0	0	0	0	0	0.0238607	0	0	0	0	0	0	0	0	0	0																								0.365	1.11163e-230	6.43267e-112	1.6565e-41	5.66294e-27	4.28855e-17
0.375	0	0	0	0	0	0	0	0	0	0	0	0	0	0	0	0	0	0	0	0																								0.375	7.28915e-244	9.6114e-119	3.51877e-44	6.78035e-29	2.01893e-18
0.385	0	0	0	0	0	0	0	0	0	0	0	0	0	0	0	0	0	0	0	0																								0.385	2.06237e-257	9.04461e-126	6.18284e-47	6.98897e-31	8.49979e-20
0.395	0	0	0	0	0	0	0	0	0	0	0	0	0	0	0	0	0	0	0	0																								0.395	2.51785e-271	5.36044e-133	8.98632e-50	6.2019e-33	3.20016e-21
0.405	0	0	0	0	0	0	0	0	0	0	0	0	0	0	0	0	0	0	0	0																								0.405	1.32638e-285	2.00087e-140	1.08037e-52	4.73791e-35	1.07749e-22
0.415	0	0	0	0	0	0	0	0	0	0	0	0	0	0	0	0	0	0	0	0																								0.415	3.01493e-300	4.70377e-148	1.07438e-55	3.11602e-37	3.24435e-24
0.425	0	0	0	0	0	0	0	0	0	0	0	0	0	0	0	0	0	0	0	0																								0.425	0	6.96434e-156	8.83779e-59	1.76427e-39	8.73614e-26
0.435	0	0	0	0	0	0	0	0	0	0	0	0	0	0	0	0	0	0	0	0																								0.435	0	6.49415e-164	6.01345e-62	8.59963e-42	2.10372e-27
0.445	0	0	0	0	0	0	0	0	0	0	0	0	0	0	0	0	0	0	0	0																								0.445	0	3.81393e-172	3.38455e-65	3.60866e-44	4.53036e-29
0.455	0	0	0	0	0	0	0	0	0	0	0	0	0	0	0	0	0	0	0	0																								0.455	0	1.41069e-180	1.57571e-68	1.30366e-46	8.72477e-31
0.465	0	0	0	0	0	0	0	0	0	0	0	0	0	0	0	0	0	0	0	0																								0.465	0	3.28622e-189	6.068e-72	4.05444e-49	1.50263e-32
0.475	0	0	0	0	0	0	0	0	0	0	0	0	0	0	0	0	0	0	0	0																								0.475	0	4.82136e-198	1.93291e-75	1.08555e-51	2.31433e-34
0.485	0	0	0	0	0	0	0	0	0	0	0	0	0	0	0	0	0	0	0	0																								0.485	0	4.45504e-207	5.09303e-79	2.50218e-54	3.18768e-36
0.495	0	0	0	0	0	0	0	0	0	0	0	0	0	0	0	0	0	0	0	0																								0.495	0	2.59263e-216	1.11004e-82	4.96522e-57	3.92646e-38
0.505	0	0	0	0	0	0	0	0	0	0	0	0	0	0	0	0	0	0	0	0																								0.505	0	9.5025e-226	2.00122e-86	8.48222e-60	4.32518e-40
0.515	0	0	0	0	0	0	0	0	0	0	0	0	0	0	0	0	0	0	0	0																								0.515	0	2.19353e-235	2.98434e-90	1.24747e-62	4.26072e-42
0.525	0	0	0	0	0	0	0	0	0	0	0	0	0	0	0	0	0	0	0	0																								0.525	0	3.18901e-245	3.68128e-94	1.57945e-65	3.75351e-44
0.535	0	0	0	0	0	0	0	0	0	0	0	0	0	0	0	0	0	0	0	0																								0.535	0	2.91996e-255	3.75618e-98	1.72158e-68	2.95712e-46
0.545	0	0	0	0	0	0	0	0	0	0	0	0	0	0	0	0	0	0	0	0																								0.545	0	1.68386e-265	3.17022e-102	1.61548e-71	2.08342e-48
0.555	0	0	0	0	0	0	0	0	0	0	0	0	0	0	0	0	0	0	0	0																								0.555	0	6.11563e-276	2.21325e-106	1.30505e-74	1.31269e-50
0.565	0	0	0	0	0	0	0	0	0	0	0	0	0	0	0	0	0	0	0	0																								0.565	0	1.3989e-286	1.27811e-110	9.07621e-78	7.39642e-53
0.575	0	0	0	0	0	0	0	0	0	0	0	0	0	0	0	0	0	0	0	0																								0.575	0	2.01529e-297	6.10522e-115	5.43415e-81	3.72699e-55
0.585	0	0	0	0	0	0	0	0	0	0	0	0	0	0	0	0	0	0	0	0																								0.585	0	0	2.4123e-119	2.80098e-84	1.67947e-57
0.595	0	0	0	0	0	0	0	0	0	0	0	0	0	0	0	0	0	0	0	0																								0.595	0	0	7.88423e-124	1.24291e-87	6.76801e-60
0.605	0	0	0	0	0	0	0	0	0	0	0	0	0	0	0	0	0	0	0	0																								0.605	0	0	2.13149e-128	4.74808e-91	2.43908e-62
0.615	0	0	0	0	0	0	0	0	0	0	0	0	0	0	0	0	0	0	0	0																								0.615	0	0	4.76655e-133	1.56152e-94	7.86083e-65
0.625	0	0	0	0	0	0	0	0	0	0	0	0	0	0	0	0	0	0	0	0																								0.625	0	0	8.81701e-138	4.4211e-98	2.26562e-67
0.635	0	0	0	0	0	0	0	0	0	0	0	0	0	0	0	0	0	0	0	0																								0.635	0	0	1.34907e-142	1.07761e-101	5.83957e-70
0.645	0	0	0	0	0	0	0	0	0	0	0	0	0	0	0	0	0	0	0	0																								0.645	0	0	1.70744e-147	2.26123e-105	1.34602e-72
0.655	0	0	0	0	0	0	0	0	0	0	0	0	0	0	0	0	0	0	0	0																								0.655	0	0	1.78753e-152	4.08488e-109	2.77459e-75
0.665	0	0	0	0	0	0	0	0	0	0	0	0	0	0	0	0	0	0	0	0																								0.665	0	0	1.54795e-157	6.35279e-113	5.11472e-78
0.675	0	0	0	0	0	0	0	0	0	0	0	0	0	0	0	0	0	0	0	0																								0.675	0	0	1.10881e-162	8.5055e-117	8.43182e-81
0.685	0	0	0	0	0	0	0	0	0	0	0	0	0	0	0	0	0	0	0	0																								0.685	0	0	6.56984e-168	9.80362e-121	1.24307e-83
0.695	0	0	0	0	0	0	0	0	0	0	0	0	0	0	0	0	0	0	0	0																								0.695	0	0	3.21995e-173	9.72801e-125	1.63889e-86
0.705	0	0	0	0	0	0	0	0	0	0	0	0	0	0	0	0	0	0	0	0																								0.705	0	0	1.30539e-178	8.31022e-129	1.93232e-89
0.715	0	0	0	0	0	0	0	0	0	0	0	0	0	0	0	0	0	0	0	0																								0.715	0	0	4.37751e-184	6.11155e-133	2.03743e-92
0.725	0	0	0	0	0	0	0	0	0	0	0	0	0	0	0	0	0	0	0	0																								0.725	0	0	1.21426e-189	3.86938e-137	1.92116e-95
0.735	0	0	0	0	0	0	0	0	0	0	0	0	0	0	0	0	0	0	0	0																								0.735	0	0	2.78607e-195	2.10903e-141	1.62002e-98
0.745	0	0	0	0	0	0	0	0	0	0	0	0	0	0	0	0	0	0	0	0																								0.745	0	0	5.28773e-201	9.89633e-146	1.22167e-101
0.755	0	0	0	0	0	0	0	0	0	0	0	0	0	0	0	0	0	0	0	0																								0.755	0	0	8.30124e-207	3.99776e-150	8.23882e-105
0.765	0	0	0	0	0	0	0	0	0	0	0	0	0	0	0	0	0	0	0	0																								0.765	0	0	1.07799e-212	1.3903e-154	4.9688e-108
0.775	0	0	0	0	0	0	0	0	0	0	0	0	0	0	0	0	0	0	0	0																								0.775	0	0	1.15793e-218	4.1625e-159	2.67987e-111
0.785	0	0	0	0	0	0	0	0	0	0	0	0	0	0	0	0	0	0	0	0																								0.785	0	0	1.02883e-224	1.07288e-163	1.29257e-114
0.795	0	0	0	0	0	0	0	0	0	0	0	0	0	0	0	0	0	0	0	0																								0.795	0	0	7.56146e-231	2.38065e-168	5.57529e-118
0.805	0	0	0	0	0	0	0	0	0	0	0	0	0	0	0	0	0	0	0	0																								0.805	0	0	4.59688e-237	4.54771e-173	2.1506e-121
0.815	0	0	0	0	0	0	0	0	0	0	0	0	0	0	0	0	0	0	0	0																								0.815	0	0	2.31162e-243	7.47894e-178	7.41868e-125
0.825	0	0	0	0	0	0	0	0	0	0	0	0	0	0	0	0	0	0	0	0																								0.825	0	0	9.61541e-250	1.05886e-182	2.28861e-128
0.835	0	0	0	0	0	0	0	0	0	0	0	0	0	0	0	0	0	0	0	0																								0.835	0	0	3.30838e-256	1.29059e-187	6.31381e-132
0.845	0	0	0	0	0	0	0	0	0	0	0	0	0	0	0	0	0	0	0	0																								0.845	0	0	9.41585e-263	1.35422e-192	1.55771e-135
0.855	0	0	0	0	0	0	0	0	0	0	0	0	0	0	0	0	0	0	0	0																								0.855	0	0	2.21667e-269	1.22332e-197	3.43685e-139
0.865	0	0	0	0	0	0	0	0	0	0	0	0	0	0	0	0	0	0	0	0																								0.865	0	0	4.31656e-276	9.51353e-203	6.78125e-143
0.875	0	0	0	0	0	0	0	0	0	0	0	0	0	0	0	0	0	0	0	0																								0.875	0	0	6.95299e-283	6.36934e-208	1.19656e-146
0.885	0	0	0	0	0	0	0	0	0	0	0	0	0	0	0	0	0	0	0	0																								0.885	0	0	9.26409e-290	3.67112e-213	1.88815e-150
0.895	0	0	0	0	0	0	0	0	0	0	0	0	0	0	0	0	0	0	0	0																								0.895	0	0	1.02101e-296	1.8216e-218	2.6645e-154
0.905	0	0	0	0	0	0	0	0	0	0	0	0	0	0	0	0	0	0	0	0																								0.905	0	0	9.30795e-304	7.78141e-224	3.36256e-158
0.915	0	0	0	0	0	0	0	0	0	0	0	0	0	0	0	0	0	0	0	0																								0.915	0	0	0	2.86164e-229	3.7949e-162
0.925	0	0	0	0	0	0	0	0	0	0	0	0	0	0	0	0	0	0	0	0																								0.925	0	0	0	9.05986e-235	3.83008e-166
0.935	0	0	0	0	0	0	0	0	0	0	0	0	0	0	0	0	0	0	0	0																								0.935	0	0	0	2.46933e-240	3.45693e-170
0.945	0	0	0	0	0	0	0	0	0	0	0	0	0	0	0	0	0	0	0	0																								0.945	0	0	0	5.79413e-246	2.7903e-174
0.955	0	0	0	0	0	0	0	0	0	0	0	0	0	0	0	0	0	0	0	0																								0.955	0	0	0	1.17044e-251	2.01412e-178
0.965	0	0	0	0	0	0	0	0	0	0	0	0	0	0	0	0	0	0	0	0																								0.965	0	0	0	2.03544e-257	1.30016e-182
0.975	0	0	0	0	0	0	0	0	0	0	0	0	0	0	0	0	0	0	0	0																								0.975	0	0	0	3.04734e-263	7.50562e-187
0.985	0	0	0	0	0	0	0	0	0	0	0	0	0	0	0	0	0	0	0	0																								0.985	0	0	0	3.92765e-269	3.87482e-191
0.995	0	0	0	0	0	0	0	0	0	0	0	0	0	0	0	0	0	0	0	0																								0.995	0	0	0	4.35809e-275	1.78893e-195
[truncated: 15 more columns]
