# Supplementary material for: What Can Be Learned by Knowing Only the Amino Acid Composition of Proteins?
Source: Int J Mol Sci. 2024 Dec 21;25(24):13680. doi: 10.3390/ijms252413680 (PMC11676433; doi:10.3390/ijms252413680)
Supplement: Supplementary file 1 [file ijms-25-13680-s001.zip › supl_r-value.xlsx]

## Sheet: 7_proteomes_add
							average frequencies
	Number of proteins (all)	Number of proteins (reviewed) statistics below	percent of reviewed proteins	average size of proteins	standard deviation of size		C	M	F	I	L	V	W	Y	A	G	T	S	Q	N	E	D	H	R	K	P					mid frequencies	standard deviation	Skewness
Homo sapiens	82685	20360	0.246236	558.019	597.841	Homo sapiens	0.0253783	0.0228997	0.0381802	0.0434526	0.101152	0.0599515	0.0131522	0.0279152	0.0719948	0.0673085	0.0518582	0.0802851	0.0461125	0.0345555	0.0674721	0.0452436	0.0258113	0.0580994	0.0569452	0.0622318			Homo sapiens	C	0.0253783	0.0261111	6.68977
Mus musculus	55086	17179	0.311858	567.537	589.016	Mus musculus	0.0234736	0.0231483	0.0384707	0.0436757	0.101779	0.0618074	0.0130185	0.0283591	0.0711926	0.0659178	0.0524386	0.0804639	0.0459147	0.0349509	0.068032	0.0475149	0.0251342	0.0574363	0.0571873	0.0600843				M	0.0228997	0.0109801	1.33906
Drosophila melanogaster	22075	3708	0.167973	624.088	665.396	Drosophila melanogaster	0.019463	0.0258312	0.0386635	0.0514232	0.0930813	0.0604723	0.0106406	0.031442	0.0747678	0.0626198	0.0536844	0.0760311	0.0488914	0.0459444	0.0631833	0.052544	0.0256613	0.0555652	0.0597811	0.0503089				F	0.0381802	0.0178481	0.767437
Arabidopsis thaliana	39282	16298	0.414897	453.219	306.569	Arabidopsis thaliana	0.0202152	0.025818	0.0440417	0.0540756	0.0934839	0.0678487	0.0123555	0.0292854	0.0652836	0.0662555	0.0519517	0.0877391	0.0339109	0.0436727	0.0640395	0.0523089	0.0223106	0.0531887	0.063964	0.0482508				I	0.0434526	0.0209239	1.04048
Saccharomyces cerevisiae	6060	6060	1	484.722	383.487	Saccharomyces cerevisiae	0.0141391	0.0223985	0.0453169	0.0645991	0.0947384	0.0574267	0.0107763	0.0344544	0.0571072	0.0514835	0.0579879	0.0861322	0.0395067	0.0580843	0.0633339	0.0555039	0.0219771	0.0467406	0.0749	0.0433932				L	0.101152	0.0308704	0.29313
Escherichia coli	4404	4401	0.999319	307.716	211.814	Escherichia coli	0.0131768	0.0305539	0.039476	0.0617087	0.106218	0.0708162	0.0151744	0.0279968	0.0930898	0.0702774	0.0534071	0.0582786	0.0437604	0.0390186	0.0575662	0.0500259	0.0233512	0.0560245	0.0474221	0.0426579				V	0.0599515	0.0195531	0.252064
Bacillus subtilis	4260	4191	0.983803	293.637	265.668	Bacillus subtilis	0.00884074	0.0300662	0.0456442	0.0745634	0.0964864	0.0673286	0.0102333	0.0353782	0.0736296	0.0666839	0.0530203	0.061602	0.0385723	0.0401478	0.0737191	0.0511033	0.0228016	0.0412656	0.074297	0.0346165				W	0.0131522	0.00941469	1.84138
																														Y	0.0279152	0.0151524	2.46702
							standard deviation of frequencies																							A	0.0719948	0.0275903	1.03786
							C	M	F	I	L	V	W	Y	A	G	T	S	Q	N	E	D	H	R	K	P				G	0.0673085	0.029809	3.31854
						Homo sapiens	0.0261111	0.0109801	0.0178481	0.0209239	0.0308704	0.0195531	0.00941469	0.0151524	0.0275903	0.029809	0.0183366	0.0272552	0.0203825	0.015572	0.0295004	0.0175692	0.0136891	0.0240755	0.0286777	0.032045				T	0.0518582	0.0183366	3.18127
						Mus musculus	0.0193741	0.0106105	0.0169524	0.0192708	0.0292141	0.0185893	0.00954169	0.0143995	0.0249895	0.0271991	0.0165381	0.0258837	0.0185796	0.0143665	0.0278272	0.0170607	0.012234	0.0224088	0.0265472	0.0296412				S	0.0802851	0.0272552	1.65635
						Drosophila melanogaster	0.020391	0.0122193	0.0178546	0.0185565	0.0276996	0.0188855	0.0081887	0.0146654	0.0268859	0.0293049	0.0180499	0.0274145	0.0236233	0.0160655	0.0251634	0.0187278	0.013486	0.0214738	0.026843	0.0225674				Q	0.0461125	0.0203825	6.1697
						Arabidopsis thaliana	0.0182565	0.011131	0.016534	0.0175671	0.0259335	0.0186932	0.00849367	0.0133023	0.0241354	0.0256382	0.0157846	0.026824	0.0161561	0.0161444	0.025436	0.0177745	0.011762	0.0205186	0.0241312	0.0226935				N	0.0345555	0.015572	0.407472
						Saccharomyces cerevisiae	0.0129087	0.0119003	0.0207052	0.0203112	0.0264415	0.0194594	0.00884154	0.0155372	0.0256978	0.022142	0.0215387	0.0312656	0.0195871	0.0228242	0.0262573	0.0210788	0.0121841	0.0211817	0.0285392	0.0178112				E	0.0674721	0.0295004	1.15918
						Escherichia coli	0.0133493	0.015588	0.021769	0.0256061	0.0337658	0.0240511	0.0124801	0.0158246	0.0301787	0.0258878	0.0205955	0.0220936	0.0212964	0.0194095	0.0266378	0.0213261	0.0159227	0.025493	0.0254592	0.018848				D	0.0452436	0.0175692	0.583963
						Bacillus subtilis	0.0109076	0.0147068	0.0229572	0.0258387	0.0299168	0.0228066	0.00960586	0.0189035	0.0277894	0.0267719	0.018081	0.0218854	0.020032	0.0195594	0.0324646	0.0224413	0.0146742	0.0206161	0.0304611	0.0164976				H	0.0258113	0.0136891	1.62135
																														R	0.0580994	0.0240755	1.73538
							number of proteins without amino acids																							K	0.0569452	0.0286777	1.13447
							C	M	F	I	L	V	W	Y	A	G	T	S	Q	N	E	D	H	R	K	P				P	0.0622318	0.032045	1.9703
						Homo sapiens	597	29	230	210	68	59	1343	435	73	35	58	19	93	291	97	183	504	70	124	77			Mus musculus	C	0.0234736	0.0193741	4.97035
						Mus musculus	476	13	96	83	30	40	1110	216	37	26	48	12	58	112	48	91	353	45	57	51				M	0.0231483	0.0106105	1.67539
						Drosophila melanogaster	169	0	23	19	7	16	343	44	4	4	10	6	24	16	24	19	83	24	11	17				F	0.0384707	0.0169524	0.801609
						Arabidopsis thaliana	657	0	65	28	8	14	1468	219	19	18	37	10	133	74	48	74	389	77	23	68				I	0.0436757	0.0192708	0.731941
						Saccharomyces cerevisiae	582	0	34	27	3	20	717	73	40	50	22	9	79	38	77	98	176	47	21	48				L	0.101779	0.0292141	0.376822
						Escherichia coli	703	0	88	34	25	39	559	173	35	66	61	43	122	78	110	88	235	64	53	120				V	0.0618074	0.0185893	0.256526
						Bacillus subtilis	1049	0	63	19	14	24	903	92	26	23	26	21	82	47	44	73	240	77	17	138				W	0.0130185	0.00954169	5.66454
																														Y	0.0283591	0.0143995	2.19489
							percent of proteins without amino acids																							A	0.0711926	0.0249895	1.22222
							C	M	F	I	L	V	W	Y	A	G	T	S	Q	N	E	D	H	R	K	P				G	0.0659178	0.0271991	3.18354
						Homo sapiens	0.0293222	0.00142436	0.0112967	0.0103143	0.00333988	0.00289784	0.0659627	0.0213654	0.00358546	0.00171906	0.00284872	0.000933202	0.00456778	0.0142927	0.00476424	0.00898821	0.0247544	0.00343811	0.00609037	0.00378193				T	0.0524386	0.0165381	1.41963
						Mus musculus	0.0277082	0.000756738	0.00558822	0.00483148	0.00174632	0.00232842	0.0646138	0.0125735	0.00215379	0.00151348	0.00279411	0.000698527	0.00337622	0.00651959	0.00279411	0.00529717	0.0205483	0.00261948	0.003318	0.00296874				S	0.0804639	0.0258837	1.01076
						Drosophila melanogaster	0.0455771	0	0.0062028	0.00512406	0.00188781	0.00431499	0.0925027	0.0118662	0.00107875	0.00107875	0.00269687	0.00161812	0.00647249	0.00431499	0.00647249	0.00512406	0.022384	0.00647249	0.00296656	0.00458468				Q	0.0459147	0.0185796	1.71137
						Arabidopsis thaliana	0.0403117	0	0.00398822	0.001718	0.000490858	0.000859001	0.0900724	0.0134372	0.00116579	0.00110443	0.00227022	0.000613572	0.00816051	0.00454043	0.00294515	0.00454043	0.023868	0.00472451	0.00141122	0.00417229				N	0.0349509	0.0143665	0.497195
						Saccharomyces cerevisiae	0.0960396	0	0.00561056	0.00445545	0.00049505	0.00330033	0.118317	0.0120462	0.00660066	0.00825083	0.00363036	0.00148515	0.0130363	0.00627063	0.0127063	0.0161716	0.0290429	0.00775578	0.00346535	0.00792079				E	0.068032	0.0278272	1.25504
						Escherichia coli	0.159736	0	0.0199955	0.00772552	0.00568053	0.00886162	0.127017	0.0393092	0.00795274	0.0149966	0.0138605	0.00977051	0.027721	0.0177232	0.0249943	0.0199955	0.053397	0.0145421	0.0120427	0.0272665				D	0.0475149	0.0170607	0.936174
						Bacillus subtilis	0.250298	0	0.0150322	0.00453352	0.00334049	0.00572656	0.215462	0.0219518	0.00620377	0.00548795	0.00620377	0.00501074	0.0195657	0.0112145	0.0104987	0.0174183	0.0572656	0.0183727	0.00405631	0.0329277				H	0.0251342	0.012234	1.99626
																														R	0.0574363	0.0224088	2.27346
																														K	0.0571873	0.0265472	1.22671
																														P	0.0600843	0.0296412	2.45232
																													Drosophila melanogaster	C	0.019463	0.020391	9.05469
																														M	0.0258312	0.0122193	2.28356
																														F	0.0386635	0.0178546	1.0168
																														I	0.0514232	0.0185565	0.606587
																														L	0.0930813	0.0276996	0.388107
																														V	0.0604723	0.0188855	0.632055
																														W	0.0106406	0.0081887	1.45634
																														Y	0.031442	0.0146654	1.55392
																														A	0.0747678	0.0268859	1.94594
																														G	0.0626198	0.0293049	3.45373
																														T	0.0536844	0.0180499	3.50212
																														S	0.0760311	0.0274145	0.853124
																														Q	0.0488914	0.0236233	2.1438
																														N	0.0459444	0.0160655	0.860116
																														E	0.0631833	0.0251634	0.968442
																														D	0.052544	0.0187278	0.727988
																														H	0.0256613	0.013486	1.5756
																														R	0.0555652	0.0214738	1.41248
																														K	0.0597811	0.026843	1.6406
																														P	0.0503089	0.0225674	1.70731
																													Arabidopsis thaliana	C	0.0202152	0.0182565	3.57553
																														M	0.025818	0.011131	1.58042
																														F	0.0440417	0.016534	0.797557
																														I	0.0540756	0.0175671	0.453281
																														L	0.0934839	0.0259335	0.204238
																														V	0.0678487	0.0186932	0.256366
																														W	0.0123555	0.00849367	1.00312
																														Y	0.0292854	0.0133023	0.828892
																														A	0.0652836	0.0241354	1.04005
																														G	0.0662555	0.0256382	4.15489
																														T	0.0519517	0.0157846	0.855928
																														S	0.0877391	0.026824	0.824221
																														Q	0.0339109	0.0161561	2.10523
																														N	0.0436727	0.0161444	0.857024
																														E	0.0640395	0.025436	0.96361
																														D	0.0523089	0.0177745	0.491039
																														H	0.0223106	0.011762	1.56921
																														R	0.0531887	0.0205186	1.53183
																														K	0.063964	0.0241312	1.26102
																														P	0.0482508	0.0226935	3.51137
																													Saccharomyces cerevisiae	C	0.0141391	0.0129087	3.96163
																														M	0.0223985	0.0119003	4.18618
																														F	0.0453169	0.0207052	1.52994
																														I	0.0645991	0.0203112	0.579133
																														L	0.0947384	0.0264415	0.755719
																														V	0.0574267	0.0194594	0.845157
																														W	0.0107763	0.00884154	1.79814
																														Y	0.0344544	0.0155372	1.58526
																														A	0.0571072	0.0256978	1.72347
																														G	0.0514835	0.022142	1.06089
																														T	0.0579879	0.0215387	2.71856
																														S	0.0861322	0.0312656	2.09129
																														Q	0.0395067	0.0195871	2.74991
																														N	0.0580843	0.0228242	1.1556
																														E	0.0633339	0.0262573	0.677865
																														D	0.0555039	0.0210788	0.130297
																														H	0.0219771	0.0121841	2.22464
																														R	0.0467406	0.0211817	2.75734
																														K	0.0749	0.0285392	1.0285
																														P	0.0433932	0.0178112	1.17756
																													Escherichia coli	C	0.0131768	0.0133493	2.63418
																														M	0.0305539	0.015588	2.26016
																														F	0.039476	0.021769	3.47539
																														I	0.0617087	0.0256061	1.60554
																														L	0.106218	0.0337658	0.60119
																														V	0.0708162	0.0240511	0.588713
							Skewness																							W	0.0151744	0.0124801	1.74927
							C	M	F	I	L	V	W	Y	A	G	T	S	Q	N	E	D	H	R	K	P				Y	0.0279968	0.0158246	1.29896
						Homo sapiens	6.68977	1.33906	0.767437	1.04048	0.29313	0.252064	1.84138	2.46702	1.03786	3.31854	3.18127	1.65635	6.1697	0.407472	1.15918	0.583963	1.62135	1.73538	1.13447	1.9703				A	0.0930898	0.0301787	0.249151
						Mus musculus	4.97035	1.67539	0.801609	0.731941	0.376822	0.256526	5.66454	2.19489	1.22222	3.18354	1.41963	1.01076	1.71137	0.497195	1.25504	0.936174	1.99626	2.27346	1.22671	2.45232				G	0.0702774	0.0258878	0.208321
						Drosophila melanogaster	9.05469	2.28356	1.0168	0.606587	0.388107	0.632055	1.45634	1.55392	1.94594	3.45373	3.50212	0.853124	2.1438	0.860116	0.968442	0.727988	1.5756	1.41248	1.6406	1.70731				T	0.0534071	0.0205955	2.08961
						Arabidopsis thaliana	3.57553	1.58042	0.797557	0.453281	0.204238	0.256366	1.00312	0.828892	1.04005	4.15489	0.855928	0.824221	2.10523	0.857024	0.96361	0.491039	1.56921	1.53183	1.26102	3.51137				S	0.0582786	0.0220936	1.28973
						Saccharomyces cerevisiae	3.96163	4.18618	1.52994	0.579133	0.755719	0.845157	1.79814	1.58526	1.72347	1.06089	2.71856	2.09129	2.74991	1.1556	0.677865	0.130297	2.22464	2.75734	1.0285	1.17756				Q	0.0437604	0.0212964	0.900982
						Escherichia coli	2.63418	2.26016	3.47539	1.60554	0.60119	0.588713	1.74927	1.29896	0.249151	0.208321	2.08961	1.28973	0.900982	1.57899	0.354284	0.301295	5.03065	1.33634	1.55506	1.34307				N	0.0390186	0.0194095	1.57899
						Bacillus subtilis	3.98754	2.00436	1.00464	0.553634	0.301071	0.32098	1.48683	2.61155	0.209111	1.26695	0.404071	0.981637	2.28459	1.29178	0.192212	0.336324	2.11655	1.13647	1.25912	1.20813				E	0.0575662	0.0266378	0.354284
																														D	0.0500259	0.0213261	0.301295
																														H	0.0233512	0.0159227	5.03065
																														R	0.0560245	0.025493	1.33634
																														K	0.0474221	0.0254592	1.55506
																														P	0.0426579	0.018848	1.34307
																													Bacillus subtilis	C	0.00884074	0.0109076	3.98754
																														M	0.0300662	0.0147068	2.00436
																														F	0.0456442	0.0229572	1.00464
																														I	0.0745634	0.0258387	0.553634
																														L	0.0964864	0.0299168	0.301071
																														V	0.0673286	0.0228066	0.32098
																														W	0.0102333	0.00960586	1.48683
																														Y	0.0353782	0.0189035	2.61155
																														A	0.0736296	0.0277894	0.209111
																														G	0.0666839	0.0267719	1.26695
																														T	0.0530203	0.018081	0.404071
																														S	0.061602	0.0218854	0.981637
																														Q	0.0385723	0.020032	2.28459
																														N	0.0401478	0.0195594	1.29178
																														E	0.0737191	0.0324646	0.192212
																														D	0.0511033	0.0224413	0.336324
																														H	0.0228016	0.0146742	2.11655
																														R	0.0412656	0.0206161	1.13647
						Difference between normal and observed distributions																								K	0.074297	0.0304611	1.25912
							C	M	F	I	L	V	W	Y	A	G	T	S	Q	N	E	D	H	R	K	P				P	0.0346165	0.0164976	1.20813
						Homo sapiens	2.34814	0.946763	0.638756	0.303361	0.340918	0.260772	1.5014	0.599898	0.758367	0.915574	0.899193	0.721231	0.954144	0.212037	0.607638	0.322336	1.09223	0.885451	0.535849	1.17994
						Mus musculus	1.93378	0.953329	0.679386	0.376757	0.375039	0.274305	1.42554	0.662991	0.755839	0.887037	0.691431	0.594297	0.883656	0.287168	0.670572	0.47957	0.813411	0.832872	0.564788	1.08749
						Drosophila melanogaster	2.44598	1.07849	0.817462	0.367922	0.388798	0.457691	1.89434	0.656863	0.927909	1.2094	0.960539	0.728897	1.35446	0.84144	0.617929	0.486468	1.0678	0.898859	0.943119	1.01046
						Arabidopsis thaliana	2.30602	1.00207	0.539969	0.316786	0.290174	0.289523	1.26747	0.472025	0.519137	0.862327	0.696065	0.525425	1.15102	0.748192	0.523027	0.545514	0.837792	0.786878	0.701905	1.24168
						Saccharomyces cerevisiae	2.09468	1.57304	0.891032	0.442717	0.392061	0.632418	2.0888	0.712815	1.14016	0.658647	1.21733	0.908532	1.37053	0.534982	0.578534	0.542329	0.94223	1.18915	0.627911	0.745123
						Escherichia coli	2.4442	1.18386	1.1104	0.82826	0.464132	0.484584	1.671	0.803881	0.34116	0.30276	0.988935	0.853287	0.547863	0.947156	0.50934	0.576776	0.908716	0.474414	1.01992	0.638869
						Bacillus subtilis	3.34987	1.07931	0.954265	0.549869	0.444404	0.307873	2.34064	0.8589	0.204364	0.314419	0.50858	0.510098	0.971964	0.887714	0.713561	0.597184	0.805134	0.535984	0.801541	0.470204

## Sheet: 7_proteomes
proteom 1	proteom 2	Z	.	N1	N2	BA	truth 1	truth 2	AUC	.	C	M	F	I	L	V	W	Y	A	G	T	S	Q	N	E	D	H	R	K	P
Homo sapiens	Mus musculus	0.1406		20360	17179	0.5411	0.4078	0.6744	0.5544		147.4	-37.2	26.89	177.48	-12.11	-234.03	101.31	-98.62	68.32	64.67	-70.18	-48.28	-3.79	58.74	49.59	-351.56	150.63	35.06	31.31	85
Homo sapiens	Drosopjila melanogaster	0.8169		20360	3708	0.73705	0.695	0.7791	0.8042		9.40201	-17.2451	11.3722	-23.9541	21.0319	8.95987	50.0905	-18.9243	-22.4013	9.49225	-2.16949	13.1259	-12.7498	-57.5816	28.0699	-35.2725	-3.1349	-8.1745	8.94576	21.3151
Homo sapiens	Arabidopsis thaliana	0.914		20360	16298	0.7631	0.7471	0.7791	0.8334		12.4321	-14.1039	-6.88025	-13.8497	15.355	-15.4693	9.02974	11.8661	3.93449	-2.05726	11.4389	-15.9444	31.1431	-27.3431	8.96167	-14.9356	17.5035	-0.0620895	-4.30779	11.4934
Homo sapiens	Saccaramyces cerevisiae	1.314		20360	6060	0.84565	0.8583	0.833	0.9175		11.68	14.657	-3.04708	-15.7169	5.74337	6.1169	7.0186	-7.52951	0.21331	5.2317	-3.26212	-1.64482	5.52501	-18.8632	11.2433	-9.32931	11.3114	1.42936	-7.97519	6.60158
Homo sapiens	Escherichia coli	1.2824		20360	4401	0.8488	0.8423	0.8553	0.9171		11.1685	-19.0841	9.9832	-16.8558	5.3967	-2.94759	-9.46846	2.19693	-15.0725	-0.477653	-1.91232	17.7175	-4.65391	-10.0053	10.5468	-10.8834	-1.2491	-4.16344	11.5999	15.2269
Homo sapiens	Bacillus subtilis	1.4471		20360	4191	0.87095	0.8688	0.8731	0.9418		14.6265	-8.39477	0.76951	-19.0022	6.25928	1.42056	10.215	-9.05092	-5.03445	-3.96442	0.381065	8.18772	2.25264	2.52324	-1.60305	-1.88031	-0.843723	9.3696	-4.21589	11.0746
Mus musculus	Drosopjila melanogaster	0.805		17179	3708	0.7372	0.7055	0.7689	0.8021		9.83169	-14.5493	10.4832	-31.913	21.8125	16.3457	52.6436	-20.7093	-24.6809	10.2003	-1.23334	15.7906	-12.664	-65.0355	27.6336	-26.7382	-10.0239	-8.08964	6.63114	20.4602
Mus musculus	Arabidopsis thaliana	0.9027		17179	16298	0.7623	0.7067	0.8179	0.8301		15.8339	-18.3192	-10.4142	-22.857	18.7271	-15.6536	14.9407	16.1075	4.05417	-2.51502	17.0438	-21.1099	44.43	-40.2488	9.91708	-12.3561	16.8229	1.06908	-8.17271	13.4111
Mus musculus	Saccaramyces cerevisiae	1.3629		17179	6060	0.85285	0.8539	0.8518	0.9232		16.1709	15.1473	-4.3028	-18.5337	5.8078	7.58148	9.00052	-8.663	0.31674	6.26091	-3.99891	-1.3023	6.22957	-20.915	10.5786	-6.91326	7.58616	2.96152	-9.61012	7.24621
Mus musculus	Escherichia coli	1.3084		17179	4401	0.8533	0.865	0.8416	0.9185		16.5677	-17.3007	9.0163	-16.3935	4.25035	-1.59503	-8.37028	1.64092	-15.1845	-0.0124428	-1.11848	18.25	-3.71426	-10.8465	9.89389	-8.21425	-1.79766	-4.46961	10.9404	12.0538
Mus musculus	Bacillus subtilis	1.5306		17179	4191	0.88075	0.8567	0.9048	0.9477		21.8107	-7.67898	-0.281208	-20.6784	5.48447	2.23785	11.9233	-9.84397	-4.8687	-3.76417	0.0160636	9.64782	2.77621	0.199192	-2.54418	-0.0531534	-4.62432	10.7695	-5.41957	11.2099
Drosopjila melanogaster	Arabidopsis thaliana	0.8259		3708	16298	0.7515	0.7888	0.7142	0.8159		4.22838	-6.07657	-15.4346	1.16897	4.46692	-21.7962	-19.3419	21.7287	21.2599	-8.9923	10.6868	-30.267	37.05	11.0941	-7.70012	8.88764	18.1039	9.41401	-9.54349	0.368148
Drosopjila melanogaster	Saccaramyces cerevisiae	1.0698		3708	6060	0.7955	0.8714	0.7196	0.8686		13.7505	19.2919	-5.60025	-17.4174	3.45253	5.34198	0.198584	-8.5266	13.54	4.66961	-5.37899	-8.45699	10.044	-12.5561	4.62374	2.77289	10.7797	13.1398	-16.1284	3.97959
Drosopjila melanogaster	Escherichia coli	1.0073		3708	4401	0.7996	0.8298	0.7694	0.8623		16.2023	-20.1844	13.354	-14.047	-2.27331	-7.29766	-33.3364	13.4342	-18.1802	-4.94744	-3.72933	24.9368	4.38312	5.54837	5.73688	-5.53609	0.314006	-6.08718	16.7778	15.0474
Drosopjila melanogaster	Bacillus subtilis	1.2959		3708	4191	0.8472	0.8533	0.8411	0.914		23.5	-9.57485	-0.330026	-22.1967	4.65058	0.202672	6.18725	-9.04905	1.93741	-8.82329	-1.71524	6.74561	5.53447	10.2919	-11.325	8.50864	-6.1026	20.1067	-8.96332	15.9967
Arabidopsis thaliana	Saccaramyces cerevisiae	1.0576		16298	6060	0.79785	0.8058	0.7899	0.8679		24.7053	25.5373	-3.13475	-27.6703	4.32942	20.6422	17.6094	-24.9465	0.612382	18.4075	-18.1254	6.687	-13.0546	-22.8748	11.4062	-3.00289	2.95286	10.049	-16.2938	12.204
Arabidopsis thaliana	Escherichia coli	1.3782		16298	4401	0.8651	0.8643	0.8659	0.9252		10.8137	-13.8765	9.75716	-8.6582	-2.77476	1.31332	-9.18119	-2.84247	-16.2235	2.64833	-4.47379	24.607	-15.1462	-2.17886	7.03739	-1.78208	-5.25383	-5.41599	12.9331	6.87149
Arabidopsis thaliana	Bacillus subtilis	1.3863		16298	4191	0.8634	0.8478	0.879	0.929		25.705	-7.77472	0.726736	-21.6478	2.08965	5.95182	16.883	-16.7165	-5.56443	-1.0278	-4.5972	17.2371	-10.3025	4.06308	-4.92229	4.61953	-7.95773	13.76	-4.81505	13.6469
Saccaramyces cerevisiae	Escherichia coli	1.5335		6060	4401	0.87635	0.8779	0.8748	0.9328		1.67995	-19.7566	7.49959	0.730689	-1.88464	-3.56578	-7.79666	6.88733	-14.1246	-5.71681	2.31884	13.9223	-5.44734	5.45721	2.16775	-1.57374	-5.1223	-7.3149	15.2827	4.31269
Saccaramyces cerevisiae	Bacillus subtilis	1.2241		6060	4191	0.83215	0.8361	0.8282	0.8996		25.6057	-24.7769	1.38691	-10.4991	3.59647	-3.20033	8.35419	-7.42207	-7.5757	-11.1444	3.02758	13.4761	-4.58819	18.0868	-11.4431	6.66891	-13.9476	10.1965	1.14393	16.5165
Escherichia coli	Bacillus subtilis	1.1904		4401	4191	0.835	0.8144	0.8556	0.8954		24.4958	5.80703	-12.0847	-14.2513	4.38972	3.96981	22.5954	-11.608	14.8888	-5.61174	0.659547	-7.88958	3.72349	11.5814	-17.8376	8.26563	-2.49968	21.2825	-20.842	8.83472

## Sheet: go_annotayion
pair_index	Z	.	N1	N2	BA	truth 1	truth 2	AUC	.	C	M	F	I	L	V	W	Y	A	G	T	S	Q	N	E	D	H	R	K	P
0005634_0004984	4.4463		9383	516	0.9969	0.9977	0.9961	0.9997		-0.975926	-5.59262	-5.81756	-3.45088	-3.7736	-0.841599	6.58678	-1.79477	0.795232	2.65497	-0.41509	-0.190793	5.04543	5.55505	3.6203	6.61855	2.94822	2.21605	3.59501	2.22694
0005634_0019814	3.1372		9383	170	0.97425	0.9838	0.9647	0.9966		-2.8089	1.24661	1.40325	4.13597	-0.838185	-1.72831	-17.8511	-9.55195	1.88141	-0.262416	-2.37529	-5.15976	-0.589362	6.55184	4.92455	1.86065	14.2946	3.93689	3.75866	4.73618
0005634_0015293	2.4824		9383	134	0.96535	0.9755	0.9552	0.9915		0.898809	-8.01738	-9.26225	-4.5227	-2.72784	-7.23688	-8.30767	2.63921	0.18082	-2.42033	0.29001	1.86999	6.81199	4.18349	5.9027	9.5471	5.09294	3.24385	4.78697	3.42949
0005634_0005249	1.3885		9383	129	0.89415	0.8581	0.9302	0.9273		5.00667	-10.1757	-18.109	-15.122	-5.23529	3.64969	-19.1193	5.70809	0.131856	-7.45196	-10.6822	-4.07291	14.8267	7.75437	7.24646	11.2847	20.8806	-8.91101	17.3274	10.459
0004984_0019814	7.1554		516	170	1	1	1	1		2.48675	2.20257	5.09364	4.61516	3.78558	3.1401	-8.22675	-0.635536	1.76382	-2.33176	0.652864	-2.48024	-4.90994	-0.223139	-4.22136	-5.2309	3.98251	-3.32696	-2.80422	-1.01587
0004984_0015293	3.4349		516	134	0.98755	0.9826	0.9925	0.9982		27.0184	-0.624788	8.90686	3.20981	5.58196	1.10108	-32.0924	14.8619	-4.85724	-18.9035	4.04439	-4.34009	-14.0512	-3.7581	-11.6143	-0.366772	17.6422	-3.38954	-9.35927	-4.20379
0004984_0005249	5.3491		516	129	0.99905	0.9981	1	1		6.18631	13.2091	2.82715	2.87869	6.93671	2.36718	-22.2884	-1.84116	0.516625	-4.55576	2.15845	-1.44736	-0.364406	-7.46885	-10.4344	-8.58729	2.20573	-7.41429	-1.33286	-1.2486
0019814_0015293	3.7997		170	134	0.9933	0.9941	0.9925	0.9996		4.99043	-4.84925	-16.9853	-11.1283	-2.05505	-0.361617	10.9223	-0.697798	-4.53514	1.89826	1.47519	9.43664	14.9795	-2.43034	2.93386	7.08166	-14.7592	-0.973596	3.22837	-8.94864
0019814_0005249	3.7933		170	129	0.9941	0.9882	1	0.9997		10.7768	-0.882466	-2.4529	-14.3418	-1.26296	7.03162	18.9029	4.19814	-1.51324	-0.23405	2.25745	6.21654	8.67519	-3.63312	-4.55498	8.05	-17.468	-12.925	-7.37668	-3.38366
0015293_0005249	2.1816		134	129	0.94015	0.8881	0.9922	0.9813		1.62422	42.6649	15.4524	-11.2392	7.81459	25.2307	4.93193	-15.8928	1.54381	3.86069	-5.14843	-7.62548	10.931	-0.000530646	-22.6359	-20.7718	4.20093	-31.5521	-5.44591	-2.72658

## Sheet: 4bact_ribosomal
pair_index	hame1	name2	Z	.	N1	N2	BA	truth 1	truth 2	AUC	.	C	M	F	I	L	V	W	Y	A	G	T	S	Q	N	E	D	H	R	K	P	станд откл
TS	T.thermophilus	S.aureus	2.0046		53	54	0.94375	0.9245	0.963	0.9832		-1.25873	-21.7054	10.6802	0.875021	11.5865	8.25277	7.26478	13.9247	7.44308	-7.12484	-16.4938	-23.5213	5.14234	-15.5683	-6.24486	-15.547	5.79764	5.42755	-1.65248	18.106	12.3555
TP	T.thermophilus	P.aeruginosa	1.643		53	54	0.88805	0.9057	0.8704	0.949		-5.76564	-17.308	-7.31198	6.21232	11.7545	-6.02858	13.0889	12.0241	-6.40684	5.01928	-24.0133	-23.6455	-8.58601	-12.7746	4.15437	-8.96348	-8.32059	5.8825	8.0191	30.1974	13.5299
TE	T.thermophilus	E.coli	1.7154		53	54	0.8973	0.9057	0.8889	0.9616		-3.68527	-16.0673	-15.5643	2.71103	10.5753	-4.23828	17.0294	15.4667	-4.47547	6.17535	-23.3259	-18.6057	-2.88097	-6.97018	4.04938	-6.54284	-2.30157	4.97622	3.33749	25.3197	12.3882
SP	S.aureus	P.aeruginosa	1.5621		54	54	0.87035	0.8333	0.9074	0.94		-30.4768	-9.49943	-4.966	13.6907	-11.5055	-15.1104	8.50492	-3.75924	-17.0219	4.36769	5.11694	15.7148	-17.2695	27.7611	17.4569	-16.1983	-28.0285	-4.73485	17.1356	3.77496	16.0768
SE	S.aureus	E.coli	1.4973		54	54	0.9074	0.9074	0.9074	0.9513		-23.7226	-7.9592	-24.9376	-1.71586	-10.8684	-14.0051	5.12851	10.9788	-12.7227	3.44342	10.214	15.0163	-1.3154	19.3633	14.0631	1.82681	-26.6746	-2.811	12.5972	7.87336	13.9531
PE	P.aeruginosa	E.coli	0.417		54	54	0.6759	0.7037	0.6481	0.6691		42.216	-31.0958	-67.2548	-69.9472	18.5778	4.34712	-42.4347	52.6206	3.73697	31.4916	-2.27399	-5.05073	38.6225	-27.9377	-11.0578	42.4628	6.24819	0.559967	-5.61903	4.50947	34.3426

## Sheet: 4bact_proteoms
		pair_index	Z	.	N1	N2	BA	truth 1	truth 2	AUC		C	M	F	I	L	V	W	Y	A	G	T	S	Q	N	E	D	H	R	K	P
T.thermophilus	S.aureus	TS	3.2303		2227	2889	0.99005	0.9933	0.9868	0.9992		-0.802711	-3.44794	-0.861208	-5.39458	1.41196	2.79372	2.17527	-0.180651	3.3302	0.985996	-1.45416	-3.84373	-2.91406	-4.58323	0.760769	-3.62429	-1.87811	5.88256	-2.16459	4.18283
T.thermophilus	P.aeruginosa	TP	1.9342		2227	5563	0.9267	0.9205	0.9329	0.972		-19.5952	-7.7947	1.24833	-10.2269	1.64893	6.51785	-4.96936	11.5647	-2.2045	3.37109	3.82719	-14.3409	-14.0416	-5.57318	8.27919	-16.7721	-7.4222	2.51186	9.17306	8.54055
T.thermophilus	E.coli	TE	2.3411		2227	4401	0.95785	0.9434	0.9723	0.9895		-9.88301	-9.47309	0.35017	-8.60139	1.70168	4.19641	-4.64645	5.39111	1.36246	3.30043	-2.40944	-7.40327	-10.1005	-6.59751	4.66674	-8.54674	-4.78009	5.54689	1.46152	5.9481
S.aureus	P.aeruginosa	SP	2.457		2889	5563	0.9671	0.9671	0.9671	0.9939		-3.79318	1.32388	0.724835	9.61555	-1.87223	-1.08258	-4.41442	3.91022	-6.82665	-3.46811	3.85685	-0.587174	0.353129	6.01193	2.87377	-0.853802	3.81594	-9.18149	6.4606	-5.03312
S.aureus	E.coli	SE	1.598		2889	4401	0.89525	0.9	0.8905	0.9469		-15.4016	-4.01698	3.65194	12.0404	-3.42306	0.969343	-18.1688	8.7319	-12.9179	-1.00815	2.15046	-0.997544	1.7433	5.25284	4.88787	-0.538308	3.13943	-13.5424	9.43624	-7.44861
P.aeruginosa	E.coli	PE	1.1759		5563	4401	0.82115	0.7809	0.8614	0.8905		-11.5091	-21.0273	3.09816	-19.9679	4.27943	-0.459629	-21.2595	2.48687	9.58679	13.4883	-17.4985	2.27814	-11.1066	-18.3947	0.622599	5.98419	-9.60873	14.9032	-10.3612	7.56761

## Sheet: scop_1_65
	Z	.	N1	N2	BA	truth 1	truth 2	AUC	.	C	M	F	I	L	V	W	Y	A	G	T	S	Q	N	E	D	H	R	K	P
ab	1.4081		794	928	0.85325	0.8186	0.8879	0.9262		6.15216	14.0897	-2.98942	0.720698	12.2044	-17.611	-6.94244	-0.58621	14.6304	-15.8952	-8.71471	-5.25638	3.48213	-1.21487	1.74748	-1.0976	1.29999	6.97499	7.1385	-9.88597
ac	1.0549		794	1089	0.79665	0.7494	0.8439	0.861		20.6857	6.95114	-14.698	-18.1325	4.74156	-22.0835	6.45649	0.475512	5.17127	-27.9507	-1.09367	5.2753	16.3585	7.01329	8.32362	0.224063	-3.06953	13.5951	18.894	-8.88276
ad	0.8539		794	958	0.73645	0.7015	0.7714	0.8054		8.03933	24.5322	-19.1728	-13.2383	20.0791	-29.663	8.04424	2.81136	16.1723	-35.49	-11.2345	1.40442	11.8736	5.54744	1.64929	-1.08027	-8.32502	9.07938	16.3374	-9.98053
bc	1.0688		928	1089	0.7782	0.7446	0.8118	0.8583		8.10972	-23.6779	-8.90452	-16.3118	-21.5983	15.367	10.7252	-3.55222	-26.8535	5.58288	16.161	9.90225	10.2865	12.5662	-1.35217	0.460644	-0.861578	4.65112	5.58596	19.2819
bd	0.7876		928	958	0.7148	0.6864	0.7432	0.7843		-6.15192	-26.6234	-8.64466	-13.4002	-18.1457	31.4596	33.7438	-9.55052	-33.4832	16.4976	17.2187	13.9165	-4.89671	13.6874	-16.9468	0.679584	-10.3734	-9.27919	-2.18058	25.6909
cd	0.4795		1089	958	0.6446	0.7548	0.5344	0.6856		-26.0184	30.6996	13.8393	30.3274	33.0907	13.2834	25.3021	6.08379	20.0984	12.2357	-24.4021	-8.4544	-36.1123	-11.2603	-31.7164	-6.559	-8.6398	-22.7326	-20.5257	-13.3285
ae	0.8633		794	85	0.764	0.6927	0.8353	0.8118		22.9649	16.2153	-8.96549	-24.0488	15.5217	-21.2202	3.08575	-1.06653	17.302	-29.3835	-13.596	-4.2881	14.6031	6.43322	11.1345	-5.87761	18.6784	9.85839	9.47788	-20.1568
af	1.397		794	94	0.8683	0.9068	0.8298	0.9194		19.2768	2.1253	-9.80539	-4.47558	2.03356	-2.74234	-12.9957	-4.99893	-1.09915	-9.40175	-12.0824	0.221486	2.66121	2.95755	8.97008	12.7981	-2.29994	7.67413	4.36169	7.08727
ag	2.0883		794	234	0.94625	0.9395	0.953	0.9842		-18.7836	8.72091	-1.76393	3.752	10.1743	2.92462	-1.01204	1.56296	6.33726	-3.47732	0.0232276	-2.5298	5.04187	-1.65542	-1.94438	2.10183	-7.80633	-6.12539	-0.439627	-4.53078
be	1.1316		928	85	0.8315	0.7101	0.9529	0.8745		7.0249	-29.2633	3.93365	-17.5382	-18.4867	35.783	16.1992	2.0346	-36.9529	18.5325	5.26528	8.38966	-0.122757	12.1238	-2.6765	3.7106	9.06509	-8.97208	-13.896	15.9507
bf	1.339		928	94	0.8535	0.8772	0.8298	0.9221		24.8379	-12.5745	-8.88002	-1.59714	-10.8191	11.0765	-19.6246	-5.9769	-10.3459	-1.96451	2.84377	2.51844	-0.0173424	1.92903	7.03834	15.4453	-1.1677	-0.601106	-1.55174	18.4459
bg	2.067		928	234	0.94915	0.9752	0.9231	0.9847		-16.6434	0.0890197	2.1229	4.18102	4.8121	9.39879	2.58457	1.22333	0.849238	1.86948	2.63815	-0.00641551	1.11577	0.866522	-4.00138	2.32052	-5.37594	-6.52895	-2.69951	-1.55542
ce	0.6594		1089	85	0.6955	0.5675	0.8235	0.7465		-87.5945	-18.3153	120.691	55.8794	61.2866	92.6882	42.8848	-11.4134	19.4502	75.984	-122.447	-31.7967	-62.1764	-8.48455	-19.408	-2.85264	138.872	-127.883	-120.254	-81.7358
cf	1.2747		1089	94	0.8457	0.9467	0.7447	0.9003		21.0373	-4.28935	-9.43909	-0.18704	-3.98302	5.00059	-25.1329	-5.86084	-1.48056	-1.89164	-10.2624	-2.26628	-6.71904	-0.0593559	9.35788	21.6206	4.34816	3.23664	-1.43346	17.7977
cg	2.3421		1089	234	0.97095	0.9761	0.9658	0.9956		-18.7622	6.69152	3.06951	8.532	9.2422	8.15172	-1.76018	0.615667	6.31648	1.73474	-1.0416	-3.26031	-0.24624	-2.25519	-5.45054	2.06564	-7.65397	-9.73888	-4.86094	-5.07751
de	0.4159		958	85	0.361	0.6514	0.0706	0.3436		-32.9597	66.1972	-42.2165	27.4965	36.5957	-41.4952	51.6805	7.08827	23.5845	-33.0096	25.0302	6.44579	-30.2939	-3.31706	-41.047	1.64818	-83.0449	16.0573	36.2867	17.2696
df	1.2476		958	94	0.8343	0.8601	0.8085	0.9023		28.0906	-9.08292	-9.1289	-1.1518	-6.68973	5.31993	-28.3711	-6.21961	-6.52868	-3.62269	-8.123	-1.00616	-1.19142	-2.56059	13.6247	20.9556	0.686121	7.95097	0.609807	16.1012
dg	2.0351		958	234	0.9414	0.9384	0.9444	0.9834		-21.6429	4.44542	2.51994	7.48281	8.47524	8.55515	-0.660453	2.45356	4.91429	0.918563	0.756435	-2.91321	2.212	-1.17776	-3.72194	2.48749	-6.12496	-8.08359	-3.72678	-4.78987
ef	1.3669		85	94	0.86195	0.8941	0.8298	0.9184		52.9413	-3.13726	-18.4995	2.38986	-8.52466	0.575584	-34.0195	-11.4116	-7.32636	-11.9135	2.09931	-10.9861	-8.74281	-3.79185	13.9463	36.2595	-20.8341	5.37158	5.86066	34.4284
eg	2.2104		85	234	0.9674	0.9647	0.9701	0.9912		-25.6174	8.5693	1.26733	13.8507	11.5755	8.56016	-0.736653	-0.472518	8.38778	-0.506956	-1.01986	-3.14654	1.45234	-3.2593	-7.97798	3.38476	-13.3611	-12.0443	-2.434	-6.73535
fg	2.4406		94	234	0.97335	0.9681	0.9786	0.9967		-17.4117	2.9317	3.7316	1.24578	5.51315	2.47884	4.62422	1.47289	3.3727	1.61198	1.65948	-1.5968	3.34746	1.25421	-4.77887	-0.792255	-3.56856	-7.24653	-1.73196	-3.9943
Balanced accuracy (BA)
